# Supplementary material for: Foot pressure distributions during walking in African elephants (Loxodonta africana)
Source: R Soc Open Sci. 2016 Oct 5;3(10):160203. doi: 10.1098/rsos.160203 (PMC5098964; doi:10.1098/rsos.160203)
Supplement: Supplementary Data 1. Raw experimental gait data for all African elephants. [file rsos160203supp1.xlsx]

## Sheet: Sheet1
DATE	TRIAL	SUBJECT	SHOULDER HEIGHT (m)	CAMERA FRAME RATE IN Hz	START FRAME	END FRAME	FRAME DIFFERENCE	Time (sec)	Distance (m)	VELOCITY (m/s)	g	FROUDE #
18_08_2014	2	1	2.43	24	465	504	39	1.625	2.22	1.36615	9.81	0.0782932
18_08_2014	4	1	2.43	24	504	546	42	1.75	2.22	1.26857	9.81	0.0675079
18_08_2014	6	1	2.43	24	381	419	38	1.58333	2.22	1.40211	9.81	0.0824681
18_08_2014	7	1	2.43	24	326	366	40	1.66667	2.22	1.332	9.81	0.0744275
18_08_2014	8	1	2.43	24	537	575	38	1.58333	2.22	1.40211	9.81	0.0824681
18_08_2014	9	1	2.43	24	525	559	34	1.41667	2.22	1.56706	9.81	0.103014
18_08_2014	10	1	2.43	24	651	698	47	1.95833	2.22	1.13362	9.81	0.0539085
18_08_2014	11	1	2.43	24	589	631	42	1.75	2.22	1.26857	9.81	0.0675079
18_08_2014	12	1	2.43	24	569	605	36	1.5	2.22	1.48	9.81	0.0918857
18_08_2014	14	1	2.43	24	568	611	43	1.79167	2.22	1.23907	9.81	0.0644045
18_08_2014	15	1	2.43	24	492	552	60	2.5	2.22	0.888	9.81	0.0330789
18_08_2014	16	1	2.43	24	688	718	30	1.25	2.22	1.776	9.81	0.132315
18_08_2014	17	1	2.43	24	418	454	36	1.5	2.22	1.48	9.81	0.0918857
20_08_2014	1	1	2.43	24	830	878	48	2	2.22	1.11	9.81	0.0516857
20_08_2014	2	1	2.43	24	611	649	38	1.58333	2.22	1.40211	9.81	0.0824681
20_08_2014	3	1	2.43	24	488	536	48	2	2.22	1.11	9.81	0.0516857
20_08_2014	4	1	2.43	24	652	690	38	1.58333	2.22	1.40211	9.81	0.0824681
20_08_2014	5	1	2.43	24	1365	1412	47	1.95833	2.22	1.13362	9.81	0.0539085
20_08_2014	6	1	2.43	24	584	626	42	1.75	2.22	1.26857	9.81	0.0675079
20_08_2014	7	1	2.43	24	490	539	49	2.04167	2.22	1.08735	9.81	0.0495976
20_08_2014	9	1	2.43	24	1659	1703	44	1.83333	2.22	1.21091	9.81	0.0615103
20_08_2014	10	1	2.43	24	1665	1713	48	2	2.22	1.11	9.81	0.0516857
20_08_2014	11	1	2.43	24	535	599	64	2.66667	2.22	0.8325	9.81	0.0290732
20_08_2014	12	1	2.43	24	1479	1515	36	1.5	2.22	1.48	9.81	0.0918857
21_08_2014	1	1	2.43	24	595	661	66	2.75	2.22	0.807273	9.81	0.0273379
21_08_2014	2	1	2.43	24	422	464	42	1.75	2.22	1.26857	9.81	0.0675079
21_08_2014	3	1	2.43	24	1494	1539	45	1.875	2.22	1.184	9.81	0.0588069
21_08_2014	4	1	2.43	24	1010	1054	44	1.83333	2.22	1.21091	9.81	0.0615103
21_08_2014	5	1	2.43	24	542	589	47	1.95833	2.22	1.13362	9.81	0.0539085
21_08_2014	6	1	2.43	24	510	579	69	2.875	2.22	0.772174	9.81	0.0250124
21_08_2014	7	1	2.43	24	423	461	38	1.58333	2.22	1.40211	9.81	0.0824681
21_08_2014	9	1	2.43	24	360	410	50	2.08333	2.22	1.0656	9.81	0.0476336
21_08_2014	10	1	2.43	24	667	706	39	1.625	2.22	1.36615	9.81	0.0782932
23_08_2014	2	1	2.43	24	509	556	47	1.95833	2.22	1.13362	9.81	0.0539085
23_08_2014	4	1	2.43	24	995	1039	44	1.83333	2.22	1.21091	9.81	0.0615103
23_08_2014	5	1	2.43	24	695	736	41	1.70833	2.22	1.29951	9.81	0.0708411
23_08_2014	6	1	2.43	24	869	909	40	1.66667	2.22	1.332	9.81	0.0744275
23_08_2014	7	1	2.43	24	758	799	41	1.70833	2.22	1.29951	9.81	0.0708411
23_08_2014	8	1	2.43	24	775	819	44	1.83333	2.22	1.21091	9.81	0.0615103
23_08_2014	9	1	2.43	24	382	426	44	1.83333	2.22	1.21091	9.81	0.0615103
23_08_2014	10	1	2.43	24	444	491	47	1.95833	2.22	1.13362	9.81	0.0539085
18_08_2014	1	2	2.5	24	548	576	28	1.16667	2.22	1.90286	9.81	0.14764
18_08_2014	2	2	2.5	24	419	450	31	1.29167	2.22	1.71871	9.81	0.120447
18_08_2014	3	2	2.5	24	543	571	28	1.16667	2.22	1.90286	9.81	0.14764
18_08_2014	5	2	2.5	24	364	411	47	1.95833	2.22	1.13362	9.81	0.0523991
18_08_2014	7	2	2.5	24	494	536	42	1.75	2.22	1.26857	9.81	0.0656177
18_08_2014	8	2	2.5	24	501	539	38	1.58333	2.22	1.40211	9.81	0.080159
18_08_2014	9	2	2.5	24	376	416	40	1.66667	2.22	1.332	9.81	0.0723435
18_08_2014	10	2	2.5	24	419	454	35	1.45833	2.22	1.52229	9.81	0.0944895
18_08_2014	11	2	2.5	24	577	618	41	1.70833	2.22	1.29951	9.81	0.0688576
18_08_2014	12	2	2.5	24	620	658	38	1.58333	2.22	1.40211	9.81	0.080159
20_08_2014	3	2	2.5	24	281	330	49	2.04167	2.22	1.08735	9.81	0.0482089
20_08_2014	4	2	2.5	24	428	474	46	1.91667	2.22	1.15826	9.81	0.0547021
20_08_2014	5	2	2.5	24	405	453	48	2	2.22	1.11	9.81	0.0502385
20_08_2014	6	2	2.5	24	464	513	49	2.04167	2.22	1.08735	9.81	0.0482089
20_08_2014	9	2	2.5	24	1051	1106	55	2.29167	2.22	0.968727	9.81	0.0382643
20_08_2014	10	2	2.5	24	288	331	43	1.79167	2.22	1.23907	9.81	0.0626012
20_08_2014	11	2	2.5	24	528	580	52	2.16667	2.22	1.02462	9.81	0.0428068
20_08_2014	12	2	2.5	24	345	395	50	2.08333	2.22	1.0656	9.81	0.0462998
20_08_2014	13	2	2.5	24	409	470	61	2.54167	2.22	0.873443	9.81	0.0311071
20_08_2014	14	2	2.5	24	416	462	46	1.91667	2.22	1.15826	9.81	0.0547021
20_08_2014	15	2	2.5	24	629	682	53	2.20833	2.22	1.00528	9.81	0.0412067
20_08_2014	17	2	2.5	24	422	475	53	2.20833	2.22	1.00528	9.81	0.0412067
20_08_2014	18	2	2.5	24	481	531	50	2.08333	2.22	1.0656	9.81	0.0462998
20_08_2014	19	2	2.5	24	633	685	52	2.16667	2.22	1.02462	9.81	0.0428068
20_08_2014	20	2	2.5	24	490	539	49	2.04167	2.22	1.08735	9.81	0.0482089
20_08_2014	21	2	2.5	24	920	970	50	2.08333	2.22	1.0656	9.81	0.0462998
21_08_2014	1	2	2.5	24	575	636	61	2.54167	2.22	0.873443	9.81	0.0311071
21_08_2014	2	2	2.5	24	540	598	58	2.41667	2.22	0.918621	9.81	0.0344083
21_08_2014	3	2	2.5	24	452	515	63	2.625	2.22	0.845714	9.81	0.0291634
21_08_2014	4	2	2.5	24	544	595	51	2.125	2.22	1.04471	9.81	0.044502
21_08_2014	5	2	2.5	24	561	616	55	2.29167	2.22	0.968727	9.81	0.0382643
21_08_2014	7	2	2.5	24	540	601	61	2.54167	2.22	0.873443	9.81	0.0311071
21_08_2014	8	2	2.5	24	530	592	62	2.58333	2.22	0.859355	9.81	0.0301118
21_08_2014	9	2	2.5	24	668	731	63	2.625	2.22	0.845714	9.81	0.0291634
21_08_2014	10	2	2.5	24	708	773	65	2.70833	2.22	0.819692	9.81	0.0273963
21_08_2014	11	2	2.5	24	357	415	58	2.41667	2.22	0.918621	9.81	0.0344083
21_08_2014	12	2	2.5	24	490	552	62	2.58333	2.22	0.859355	9.81	0.0301118
21_08_2014	13	2	2.5	24	547	615	68	2.83333	2.22	0.783529	9.81	0.0250323
21_08_2014	14	2	2.5	24	566	624	58	2.41667	2.22	0.918621	9.81	0.0344083
19_08_2014	6	3	2.22	24	359	404	45	1.875	2.22	1.184	9.81	0.0643697
19_08_2014	7	3	2.22	24	312	348	36	1.5	2.22	1.48	9.81	0.100578
19_08_2014	8	3	2.22	24	390	425	35	1.45833	2.22	1.52229	9.81	0.106407
19_08_2014	9	3	2.22	24	269	299	30	1.25	2.22	1.776	9.81	0.144832
19_08_2014	11	3	2.22	24	332	364	32	1.33333	2.22	1.665	9.81	0.127294
19_08_2014	12	3	2.22	24	281	319	38	1.58333	2.22	1.40211	9.81	0.0902691
19_08_2014	13	3	2.22	24	520	562	42	1.75	2.22	1.26857	9.81	0.0738938
19_08_2014	14	3	2.22	24	310	342	32	1.33333	2.22	1.665	9.81	0.127294
19_08_2014	15	3	2.22	24	332	374	42	1.75	2.22	1.26857	9.81	0.0738938
19_08_2014	16	3	2.22	24	420	468	48	2	2.22	1.11	9.81	0.0565749
19_08_2014	17	3	2.22	24	374	415	41	1.70833	2.22	1.29951	9.81	0.0775423
19_08_2014	18	3	2.22	24	280	319	39	1.625	2.22	1.36615	9.81	0.0856993
19_08_2014	19	3	2.22	24	354	391	37	1.54167	2.22	1.44	9.81	0.0952145
19_08_2014	20	3	2.22	24	487	516	29	1.20833	2.22	1.83724	9.81	0.154992
19_08_2014	21	3	2.22	24	395	432	37	1.54167	2.22	1.44	9.81	0.0952145
19_08_2014	22	3	2.22	24	899	954	55	2.29167	2.22	0.968727	9.81	0.0430905
19_08_2014	23	3	2.22	24	528	571	43	1.79167	2.22	1.23907	9.81	0.0704968
19_08_2014	24	3	2.22	24	399	440	41	1.70833	2.22	1.29951	9.81	0.0775423
19_08_2014	25	3	2.22	24	289	322	33	1.375	2.22	1.61455	9.81	0.119696
19_08_2014	26	3	2.22	24	445	481	36	1.5	2.22	1.48	9.81	0.100578
19_08_2014	27	3	2.22	24	679	720	41	1.70833	2.22	1.29951	9.81	0.0775423
19_08_2014	28	3	2.22	24	421	462	41	1.70833	2.22	1.29951	9.81	0.0775423
19_08_2014	29	3	2.22	24	461	496	35	1.45833	2.22	1.52229	9.81	0.106407
19_08_2014	31	3	2.22	24	489	526	37	1.54167	2.22	1.44	9.81	0.0952145
19_08_2014	32	3	2.22	24	489	538	49	2.04167	2.22	1.08735	9.81	0.0542893
19_08_2014	33	3	2.22	24	849	890	41	1.70833	2.22	1.29951	9.81	0.0775423
20_08_2014	1	3	2.22	24	651	701	50	2.08333	2.22	1.0656	9.81	0.0521394
20_08_2014	2	3	2.22	24	611	664	53	2.20833	2.22	1.00528	9.81	0.0464039
20_08_2014	3	3	2.22	24	327	380	53	2.20833	2.22	1.00528	9.81	0.0464039
20_08_2014	4	3	2.22	24	359	414	55	2.29167	2.22	0.968727	9.81	0.0430905
20_08_2014	6	3	2.22	24	558	602	44	1.83333	2.22	1.21091	9.81	0.0673288
20_08_2014	7	3	2.22	24	439	486	47	1.95833	2.22	1.13362	9.81	0.059008
20_08_2014	8	3	2.22	24	965	1014	49	2.04167	2.22	1.08735	9.81	0.0542893
20_08_2014	9	3	2.22	24	368	423	55	2.29167	2.22	0.968727	9.81	0.0430905
20_08_2014	10	3	2.22	24	1248	1301	53	2.20833	2.22	1.00528	9.81	0.0464039
20_08_2014	11	3	2.22	24	434	486	52	2.16667	2.22	1.02462	9.81	0.0482059
20_08_2014	12	3	2.22	24	985	1035	50	2.08333	2.22	1.0656	9.81	0.0521394
20_08_2014	13	3	2.22	24	360	411	51	2.125	2.22	1.04471	9.81	0.0501148
20_08_2014	14	3	2.22	24	434	490	56	2.33333	2.22	0.951429	9.81	0.0415652
21_08_2014	2	3	2.22	24	363	414	51	2.125	2.22	1.04471	9.81	0.0501148
21_08_2014	3	3	2.22	24	428	472	44	1.83333	2.22	1.21091	9.81	0.0673288
21_08_2014	5	3	2.22	24	535	575	40	1.66667	2.22	1.332	9.81	0.0814679
21_08_2014	6	3	2.22	24	799	842	43	1.79167	2.22	1.23907	9.81	0.0704968
21_08_2014	7	3	2.22	24	1259	1309	50	2.08333	2.22	1.0656	9.81	0.0521394
21_08_2014	8	3	2.22	24	388	436	48	2	2.22	1.11	9.81	0.0565749
21_08_2014	9	3	2.22	24	331	376	45	1.875	2.22	1.184	9.81	0.0643697
23_08_2014	1	3	2.22	24	379	431	52	2.16667	2.22	1.02462	9.81	0.0482059
23_08_2014	2	3	2.22	24	362	414	52	2.16667	2.22	1.02462	9.81	0.0482059
23_08_2014	3	3	2.22	24	739	781	42	1.75	2.22	1.26857	9.81	0.0738938
23_08_2014	4	3	2.22	24	412	462	50	2.08333	2.22	1.0656	9.81	0.0521394
23_08_2014	5	3	2.22	24	312	358	46	1.91667	2.22	1.15826	9.81	0.0616014
23_08_2014	7	3	2.22	24	639	688	49	2.04167	2.22	1.08735	9.81	0.0542893
23_08_2014	8	3	2.22	24	462	506	44	1.83333	2.22	1.21091	9.81	0.0673288
19_08_2014	1	4	2.12	24	554	604	50	2.08333	2.22	1.0656	9.81	0.0545989
19_08_2014	2	4	2.12	24	452	485	33	1.375	2.22	1.61455	9.81	0.125342
19_08_2014	3	4	2.12	24	441	482	41	1.70833	2.22	1.29951	9.81	0.0812
19_08_2014	4	4	2.12	24	408	439	31	1.29167	2.22	1.71871	9.81	0.142037
19_08_2014	5	4	2.12	24	568	608	40	1.66667	2.22	1.332	9.81	0.0853107
19_08_2014	6	4	2.12	24	404	437	33	1.375	2.22	1.61455	9.81	0.125342
19_08_2014	7	4	2.12	24	532	574	42	1.75	2.22	1.26857	9.81	0.0773793
19_08_2014	8	4	2.12	24	454	498	44	1.83333	2.22	1.21091	9.81	0.0705047
19_08_2014	9	4	2.12	24	396	449	53	2.20833	2.22	1.00528	9.81	0.0485928
19_08_2014	10	4	2.12	24	414	451	37	1.54167	2.22	1.44	9.81	0.0997057
19_08_2014	11	4	2.12	24	1311	1346	35	1.45833	2.22	1.52229	9.81	0.111426
19_08_2014	12	4	2.12	24	679	718	39	1.625	2.22	1.36615	9.81	0.0897417
19_08_2014	13	4	2.12	24	505	544	39	1.625	2.22	1.36615	9.81	0.0897417
19_08_2014	14	4	2.12	24	269	310	41	1.70833	2.22	1.29951	9.81	0.0812
19_08_2014	15	4	2.12	24	339	394	55	2.29167	2.22	0.968727	9.81	0.045123
19_08_2014	16	4	2.12	24	401	462	61	2.54167	2.22	0.873443	9.81	0.0366829
19_08_2014	17	4	2.12	24	375	434	59	2.45833	2.22	0.903051	9.81	0.039212
19_08_2014	18	4	2.12	24	444	505	61	2.54167	2.22	0.873443	9.81	0.0366829
19_08_2014	19	4	2.12	24	271	308	37	1.54167	2.22	1.44	9.81	0.0997057
19_08_2014	20	4	2.12	24	700	742	42	1.75	2.22	1.26857	9.81	0.0773793
19_08_2014	21	4	2.12	24	317	351	34	1.41667	2.22	1.56706	9.81	0.118077
19_08_2014	22	4	2.12	24	740	794	54	2.25	2.22	0.986667	9.81	0.0468097
19_08_2014	23	4	2.12	24	321	363	42	1.75	2.22	1.26857	9.81	0.0773793
19_08_2014	24	4	2.12	24	390	442	52	2.16667	2.22	1.02462	9.81	0.0504797
19_08_2014	25	4	2.12	24	354	414	60	2.5	2.22	0.888	9.81	0.0379159
19_08_2014	26	4	2.12	24	359	406	47	1.95833	2.22	1.13362	9.81	0.0617914
19_08_2014	27	4	2.12	24	524	568	44	1.83333	2.22	1.21091	9.81	0.0705047
19_08_2014	28	4	2.12	24	336	386	50	2.08333	2.22	1.0656	9.81	0.0545989
21_08_2014	1	4	2.12	24	561	610	49	2.04167	2.22	1.08735	9.81	0.0568501
21_08_2014	2	4	2.12	24	385	436	51	2.125	2.22	1.04471	9.81	0.0524787
21_08_2014	3	4	2.12	24	416	456	40	1.66667	2.22	1.332	9.81	0.0853107
21_08_2014	4	4	2.12	24	456	501	45	1.875	2.22	1.184	9.81	0.067406
21_08_2014	5	4	2.12	24	429	465	36	1.5	2.22	1.48	9.81	0.105322
21_08_2014	6	4	2.12	24	371	413	42	1.75	2.22	1.26857	9.81	0.0773793
21_08_2014	7	4	2.12	24	798	849	51	2.125	2.22	1.04471	9.81	0.0524787
21_08_2014	8	4	2.12	24	574	624	50	2.08333	2.22	1.0656	9.81	0.0545989
21_08_2014	9	4	2.12	24	478	531	53	2.20833	2.22	1.00528	9.81	0.0485928
21_08_2014	10	4	2.12	24	731	796	65	2.70833	2.22	0.819692	9.81	0.032307
21_08_2014	11	4	2.12	24	292	325	33	1.375	2.22	1.61455	9.81	0.125342
21_08_2014	12	4	2.12	24	335	382	47	1.95833	2.22	1.13362	9.81	0.0617914
21_08_2014	16	4	2.12	24	332	374	42	1.75	2.22	1.26857	9.81	0.0773793
23_08_2014	4	4	2.12	24	352	396	44	1.83333	2.22	1.21091	9.81	0.0705047
23_08_2014	5	4	2.12	24	380	416	36	1.5	2.22	1.48	9.81	0.105322
23_08_2014	6	4	2.12	24	458	502	44	1.83333	2.22	1.21091	9.81	0.0705047
23_08_2014	7	4	2.12	24	465	499	34	1.41667	2.22	1.56706	9.81	0.118077
23_08_2014	8	4	2.12	24	524	566	42	1.75	2.22	1.26857	9.81	0.0773793
23_08_2014	11	4	2.12	24	2292	2334	42	1.75	2.22	1.26857	9.81	0.0773793
23_08_2014	12	4	2.12	24	386	431	45	1.875	2.22	1.184	9.81	0.067406
23_08_2014	13	4	2.12	24	491	528	37	1.54167	2.22	1.44	9.81	0.0997057
23_08_2014	2	5	2.3	24	448	488	40	1.66667	2.22	1.332	9.81	0.0786342
23_08_2014	3	5	2.3	24	850	892	42	1.75	2.22	1.26857	9.81	0.0713236
23_08_2014	4	5	2.3	24	419	459	40	1.66667	2.22	1.332	9.81	0.0786342
23_08_2014	6	5	2.3	24	276	312	36	1.5	2.22	1.48	9.81	0.0970793
23_08_2014	7	5	2.3	24	368	401	33	1.375	2.22	1.61455	9.81	0.115532
23_08_2014	8	5	2.3	24	401	438	37	1.54167	2.22	1.44	9.81	0.0919027
23_08_2014	9	5	2.3	24	549	591	42	1.75	2.22	1.26857	9.81	0.0713236
22_08_2014	1	5	2.3	24	532	587	55	2.29167	2.22	0.968727	9.81	0.0415917
22_08_2014	2	5	2.3	24	300	334	34	1.41667	2.22	1.56706	9.81	0.108836
22_08_2014	3	5	2.3	24	382	419	37	1.54167	2.22	1.44	9.81	0.0919027
22_08_2014	4	5	2.3	24	394	431	37	1.54167	2.22	1.44	9.81	0.0919027
22_08_2014	5	5	2.3	24	465	510	45	1.875	2.22	1.184	9.81	0.0621307
22_08_2014	6	5	2.3	24	284	320	36	1.5	2.22	1.48	9.81	0.0970793
22_08_2014	7	5	2.3	24	953	988	35	1.45833	2.22	1.52229	9.81	0.102706
22_08_2014	8	5	2.3	24	291	331	40	1.66667	2.22	1.332	9.81	0.0786342
22_08_2014	9	5	2.3	24	503	546	43	1.79167	2.22	1.23907	9.81	0.0680448
22_08_2014	10	5	2.3	24	280	315	35	1.45833	2.22	1.52229	9.81	0.102706
22_08_2014	11	5	2.3	24	346	390	44	1.83333	2.22	1.21091	9.81	0.064987
21_08_2014	2	5	2.3	24	301	341	40	1.66667	2.22	1.332	9.81	0.0786342
21_08_2014	3	5	2.3	24	351	398	47	1.95833	2.22	1.13362	9.81	0.0569555
21_08_2014	4	5	2.3	24	294	330	36	1.5	2.22	1.48	9.81	0.0970793
21_08_2014	8	5	2.3	24	691	735	44	1.83333	2.22	1.21091	9.81	0.064987
21_08_2014	9	5	2.3	24	450	495	45	1.875	2.22	1.184	9.81	0.0621307
21_08_2014	10	5	2.3	24	382	431	49	2.04167	2.22	1.08735	9.81	0.052401
