# Supplementary material for: Foot pressure distributions during walking in African elephants (Loxodonta africana)
Source: R Soc Open Sci. 2016 Oct 5;3(10):160203. doi: 10.1098/rsos.160203 (PMC5098964; doi:10.1098/rsos.160203)
Supplement: Supplementary Data 2. Raw experimental foot pressure data for all African elephants. [file rsos160203supp2.xlsx]

## Sheet: Walking
FILE NAME	SUBJECT ID	FOOT ID (Fore Left = 1; Fore Right = 2; Hind Left = 3; Hind Right = 4)	ROI ID	DATA 1_control ROI_Maximum Pressure DATA (kPa)	DATA 2_above the control_Maximum Pressure DATA (kPa)	DATA 3_below the control_Maximum Pressure DATA (kPa)	DATA 4_to the left of the control_Maximum Pressure DATA (kPa)	DATA 5_to the right of the control _Maximum Pressure DATA (kPa)	Mean Maximum Pressure DATA (kPa)
23_08_2014_SUBJECT1_TRIAL_5.xml	1	1	1	140	150	140	110	160	140	1013	940	1080	960	984	946
18_08_2014_SUBJECT1_TRIAL_2.xml	1	2	1	201	239	174	175	206	199
18_08_2014_SUBJECT1_TRIAL_16.xml	1	2	1	200	150	180	140	220	178
20_08_2014_SUBJECT1_TRIAL_4.xml	1	2	1	147	204	162	160	169	168.4
21_08_2014_SUBJECT1_TRIAL_1.xml	1	2	1	196	199	173	175	211	190.8
21_08_2014_SUBJECT1_TRIAL_9.xml	1	2	1	200	275	177	152	220	204.8
23_08_2014_SUBJECT1_TRIAL_5.xml	1	2	1	159	214	148	184	189	178.8
23_08_2014_SUBJECT1_TRIAL_10.xml	1	2	1	174	200	156	147	198	175
18_08_2014_SUBJECT1_TRIAL_2.xml	1	3	1	39	79	29	118	174	87.8
18_08_2014_SUBJECT1_TRIAL_4.xml	1	3	1	79	102	48	92	118	87.8
18_08_2014_SUBJECT1_TRIAL_6.xml	1	3	1	24	29	107	167	124	90.2
20_08_2014_SUBJECT1_TRIAL_7.xml	1	3	1	61	30	85	126	164	93.2
20_08_2014_SUBJECT1_TRIAL_11.xml	1	3	1	92	98	46	82	159	95.4
21_08_2014_SUBJECT1_TRIAL_1.xml	1	3	1	40	50	50	90	240	94
21_08_2014_SUBJECT1_TRIAL_2.xml	1	3	1	91	80	68	100	152	98.2
23_08_2014_SUBJECT1_TRIAL_2.xml	1	3	1	58	78	48	130	145	91.8
23_08_2014_SUBJECT1_TRIAL_4.xml	1	3	1	18	68	25	140	147	79.6
18_08_2014_SUBJECT1_TRIAL_6.xml	1	4	1	112	120	185	171	235	164.6
18_08_2014_SUBJECT1_TRIAL_14.xml	1	4	1	109	122	180	142	230	156.6
20_08_2014_SUBJECT1_TRIAL_1.xml	1	4	1	112	121	163	127	170	138.6
20_08_2014_SUBJECT1_TRIAL_3.xml	1	4	1	123	96	164	125	155	132.6
20_08_2014_SUBJECT1_TRIAL_6.xml	1	4	1	150	70	240	90	130	136
20_08_2014_SUBJECT1_TRIAL_10	1	4	1	95	77	129	184	127	122.4
21_08_2014_SUBJECT1_TRIAL_3	1	4	1	138	139	120	129	191	143.4
21_08_2014_SUBJECT1_TRIAL_9	1	4	1	119	97	122	174	123	127
23_08_2014_SUBJECT1_TRIAL_6	1	4	1	125	84	171	98	206	136.8
23_08_2014_SUBJECT1_TRIAL_8	1	4	1	82	144	201	134	236	159.4
23_08_2014_SUBJECT1_TRIAL_10	1	4	1	92	137	198	103	191	144.2
18_08_2014_SUBJECT2_TRIAL_5	2	1	1	159	239	82	186	111	155.4
20_08_2014_SUBJECT2_TRIAL_6	2	1	1	260	210	50	200	190	182
20_08_2014_SUBJECT2_TRIAL_18	2	1	1	221	165	157	181	245	193.8
21_08_2014_SUBJECT2_TRIAL_7	2	2	1	280	240	320	350	160	270
18_08_2014_SUBJECT2_TRIAL_1.xml	2	3	1	204	273	193	151	201	204.4
18_08_2014_SUBJECT2_TRIAL_5.xml	2	3	1	198	258	196	146	273	214.2
18_08_2014_SUBJECT2_TRIAL_10.xml	2	3	1	177	263	170	137	242	197.8
20_08_2014_SUBJECT2_TRIAL_3.xml	2	3	1	148	253	192	86	227	181.2
20_08_2014_SUBJECT2_TRIAL_6.xml	2	3	1	193	282	172	147	365	231.8
20_08_2014_SUBJECT2_TRIAL_17.xml	2	3	1	209	304	177	131	263	216.8
20_08_2014_SUBJECT2_TRIAL_18.xml	2	3	1	201	266	153	144	315	215.8
20_08_2014_SUBJECT2_TRIAL_19.xml	2	3	1	189	264	149	131	253	197.2
21_08_2014_SUBJECT2_TRIAL_8.xml	2	3	1	172	211	248	87	191	181.8
21_08_2014_SUBJECT2_TRIAL_11.xml	2	3	1	130	200	220	230	260	208
21_08_2014_SUBJECT2_TRIAL_12.xml	2	3	1	171	239	184	109	230	186.6
18_08_2014_SUBJECT2_TRIAL_1.xml	2	4	1	191	189	206	165	142	178.6
18_08_2014_SUBJECT2_TRIAL_2.xml	2	4	1	181	182	178	167	147	171
18_08_2014_SUBJECT2_TRIAL_9.xml	2	4	1	156	159	180	163	126	156.8
18_08_2014_SUBJECT2_TRIAL_12.xml	2	4	1	174	188	211	225	175	194.6
20_08_2014_SUBJECT2_TRIAL_6.xml	2	4	1	174	167	184	196	128	169.8
20_08_2014_SUBJECT2_TRIAL_9.xml	2	4	1	187	178	169	173	123	166
20_08_2014_SUBJECT2_TRIAL_10.xml	2	4	1	169	190	224	219	159	192.2
20_08_2014_SUBJECT2_TRIAL_11.xml	2	4	1	152	156	161	162	117	149.6
20_08_2014_SUBJECT2_TRIAL_13.xml	2	4	1	150	140	180	150	140	152
20_08_2014_SUBJECT2_TRIAL_15.xml	2	4	1	171	167	164	176	122	160
20_08_2014_SUBJECT2_TRIAL_20.xml	2	4	1	196	148	287	138	126	179
20_08_2014_SUBJECT2_TRIAL_21.xml	2	4	1	149	160	223	162	122	163.2
21_08_2014_SUBJECT2_TRIAL_3.xml	2	4	1	207	197	258	200	160	204.4
21_08_2014_SUBJECT2_TRIAL_9.xml	2	4	1	202	208	214	179	164	193.4
19_08_2014_SUBJECT3_TRIAL_9.xml	3	1	1	307	302	193	191	275	253.6
19_08_2014_SUBJECT3_TRIAL_16.xml	3	1	1	245	218	134	156	172	185
19_08_2014_SUBJECT3_TRIAL_18.xml	3	1	1	169	229	130	99	125	150.4
19_08_2014_SUBJECT3_TRIAL_24.xml	3	1	1	363	175	99	184	234	211
19_08_2014_SUBJECT3_TRIAL_26.xml	3	1	1	324	264	172	325	200	257
19_08_2014_SUBJECT3_TRIAL_27.xml	3	1	1	205	287	168	154	176	198
19_08_2014_SUBJECT3_TRIAL_29.xml	3	1	1	227	255	156	141	242	204.2
20_08_2014_SUBJECT3_TRIAL_2.xml	3	1	1	140	125	105	108	134	122.4
20_08_2014_SUBJECT3_TRIAL_3.xml	3	1	1	212	161	168	179	184	180.8
20_08_2014_SUBJECT3_TRIAL_9.xml	3	1	1	190	199	165	184	152	178
21_08_2014_SUBJECT3_TRIAL_3.xml	3	1	1	140	126	128	106	162	132.4
21_08_2014_SUBJECT3_TRIAL_5.xml	3	1	1	220	110	90	160	190	154
21_08_2014_SUBJECT3_TRIAL_6.xml	3	1	1	221	263	120	157	200	192.2
21_08_2014_SUBJECT3_TRIAL_8.xml	3	1	1	248	158	121	195	184	181.2
21_08_2014_SUBJECT3_TRIAL_9.xml	3	1	1	249	232	175	226	258	228
23_08_2014_SUBJECT3_TRIAL_1.xml	3	1	1	209	167	154	156	178	172.8
23_08_2014_SUBJECT3_TRIAL_3.xml	3	1	1	168	176	137	124	147	150.4
23_08_2014_SUBJECT3_TRIAL_5.xml	3	1	1	174	203	154	140	131	160.4
23_08_2014_SUBJECT3_TRIAL_7.xml	3	1	1	183	127	124	105	191	146
19_08_2014_SUBJECT3_TRIAL_12.xml	3	2	1	286	293	239	209	218	249
19_08_2014_SUBJECT3_TRIAL_15.xml	3	2	1	139	129	79	208	113	133.6
19_08_2014_SUBJECT3_TRIAL_16.xml	3	2	1	191	189	176	221	152	185.8
19_08_2014_SUBJECT3_TRIAL_23.xml	3	2	1	227	178	201	230	161	199.4
19_08_2014_SUBJECT3_TRIAL_31.xml	3	2	1	189	184	165	272	207	203.4
20_08_2014_SUBJECT3_TRIAL_3.xml	3	2	1	300	320	210	270	170	254
20_08_2014_SUBJECT3_TRIAL_7.xml	3	2	1	171	147	162	260	149	177.8
20_08_2014_SUBJECT3_TRIAL_12.xml	3	2	1	193	238	175	217	160	196.6
23_08_2014_SUBJECT3_TRIAL_2.xml	3	2	1	260	331	216	287	215	261.8
23_08_2014_SUBJECT3_TRIAL_4.xml	3	2	1	192	251	164	184	144	187
23_08_2014_SUBJECT3_TRIAL_5.xml	3	2	1	268	303	224	238	195	245.6
23_08_2014_SUBJECT3_TRIAL_7.xml	3	2	1	150	168	114	172	114	143.6
23_08_2014_SUBJECT3_TRIAL_8.xml	3	2	1	251	314	226	249	179	243.8
19_08_2014_SUBJECT3_TRIAL_9.xml	3	3	1	136	69	175	184	38	120.4
19_08_2014_SUBJECT3_TRIAL_11.xml	3	3	1	191	111	163	180	46	138.2
19_08_2014_SUBJECT3_TRIAL_13.xml	3	3	1	265	181	198	245	51	188
19_08_2014_SUBJECT3_TRIAL_14.xml	3	3	1	157	82	126	144	41	110
19_08_2014_SUBJECT3_TRIAL_15.xml	3	3	1	188	104	143	182	72	137.8
19_08_2014_SUBJECT3_TRIAL_16.xml	3	3	1	233	175	223	237	55	184.6
19_08_2014_SUBJECT3_TRIAL_19.xml	3	3	1	209	167	129	165	87	151.4
19_08_2014_SUBJECT3_TRIAL_21.xml	3	3	1	193	160	201	220	63	167.4
19_08_2014_SUBJECT3_TRIAL_22.xml	3	3	1	187	119	181	205	73	153
19_08_2014_SUBJECT3_TRIAL_23.xml	3	3	1	252	206	180	197	90	185
19_08_2014_SUBJECT3_TRIAL_26.xml	3	3	1	179	114	180	184	39	139.2
19_08_2014_SUBJECT3_TRIAL_28.xml	3	3	1	251	172	118	151	102	158.8
20_08_2014_SUBJECT3_TRIAL_1.xml	3	3	1	209	91	175	252	42	153.8
20_08_2014_SUBJECT3_TRIAL_6.xml	3	3	1	197	124	111	166	66	132.8
20_08_2014_SUBJECT3_TRIAL_9.xml	3	3	1	216	185	159	213	114	177.4
20_08_2014_SUBJECT3_TRIAL_10.xml	3	3	1	230	120	240	240	40	174
20_08_2014_SUBJECT3_TRIAL_11.xml	3	3	1	207	139	218	236	76	175.2
21_08_2014_SUBJECT3_TRIAL_8.xml	3	3	1	219	147	155	183	72	155.2
21_08_2014_SUBJECT3_TRIAL_9.xml	3	3	1	179	121	153	180	74	141.4
23_08_2014_SUBJECT3_TRIAL_1.xml	3	3	1	220	122	151	235	48	155.2
23_08_2014_SUBJECT3_TRIAL_2.xml	3	3	1	267	192	179	227	97	192.4
23_08_2014_SUBJECT3_TRIAL_3.xml	3	3	1	233	212	62	98	167	154.4
23_08_2014_SUBJECT3_TRIAL_7.xml	3	3	1	188	113	168	157	49	135
23_08_2014_SUBJECT3_TRIAL_8.xml	3	3	1	191	134	132	196	81	146.8
19_08_2014_SUBJECT3_TRIAL_8.xml	3	4	1	108	95	125	115	160	120.6
19_08_2014_SUBJECT3_TRIAL_12.xml	3	4	1	112	80	124	120	181	123.4
19_08_2014_SUBJECT3_TRIAL_14.xml	3	4	1	112	90	136	57	101	99.2
19_08_2014_SUBJECT3_TRIAL_15.xml	3	4	1	87	66	91	93	122	91.8
19_08_2014_SUBJECT3_TRIAL_16.xml	3	4	1	104	91	110	91	110	101.2
19_08_2014_SUBJECT3_TRIAL_26.xml	3	4	1	130	106	147	83	137	120.6
19_08_2014_SUBJECT3_TRIAL_28.xml	3	4	1	134	109	142	59	118	112.4
19_08_2014_SUBJECT3_TRIAL_32.xml	3	4	1	129	94	141	85	138	117.4
19_08_2014_SUBJECT3_TRIAL_33.xml	3	4	1	99	84	107	69	100	91.8
20_08_2014_SUBJECT3_TRIAL_2.xml	3	4	1	105	97	91	92	146	106.2
20_08_2014_SUBJECT3_TRIAL_11.xml	3	4	1	150	80	91	91	145	111.4
20_08_2014_SUBJECT3_TRIAL_13.xml	3	4	1	98	90	86	81	153	101.6
21_08_2014_SUBJECT3_TRIAL_3.xml	3	4	1	99	84	122	115	162	116.4
21_08_2014_SUBJECT3_TRIAL_6.xml	3	4	1	123	109	117	96	159	120.8
21_08_2014_SUBJECT3_TRIAL_7.xml	3	4	1	102	84	100	86	111	96.6
21_08_2014_SUBJECT3_TRIAL_8.xml	3	4	1	118	112	137	90	145	120.4
21_08_2014_SUBJECT3_TRIAL_9.xml	3	4	1	119	123	80	98	154	114.8
23_08_2014_SUBJECT3_TRIAL_2.xml	3	4	1	90	152	93	99	131	113
23_08_2014_SUBJECT3_TRIAL_4.xml	3	4	1	120	100	100	120	170	122
23_08_2014_SUBJECT3_TRIAL_5.xml	3	4	1	77	72	55	106	126	87.2
19_08_2014_SUBJECT4_TRIAL_16.xml	4	1	1	130	131	129	124	125	127.8
19_08_2014_SUBJECT4_TRIAL_19.xml	4	1	1	208	197	182	210	198	199
19_08_2014_SUBJECT4_TRIAL_26.xml	4	1	1	170	110	150	150	160	148
19_08_2014_SUBJECT4_TRIAL_27.xml	4	1	1	128	123	121	119	118	121.8
19_08_2014_SUBJECT4_TRIAL_28.xml	4	1	1	148	122	137	159	165	146.2
21_08_2014_SUBJECT4_TRIAL_7.xml	4	1	1	125	138	127	119	120	125.8
21_08_2014_SUBJECT4_TRIAL_8.xml	4	1	1	158	192	171	136	179	167.2
21_08_2014_SUBJECT4_TRIAL_9.xml	4	1	1	102	120	106	106	106	108
23_08_2014_SUBJECT4_TRIAL_6.xml	4	1	1	158	145	129	142	138	142.4
19_08_2014_SUBJECT4_TRIAL_3.xml	4	2	1	126	137	108	104	149	124.8
19_08_2014_SUBJECT4_TRIAL_7.xml	4	2	1	142	152	116	106	150	133.2
19_08_2014_SUBJECT4_TRIAL_17.xml	4	2	1	119	127	113	110	120	117.8
19_08_2014_SUBJECT4_TRIAL_20.xml	4	2	1	131	145	123	112	160	134.2
19_08_2014_SUBJECT4_TRIAL_21.xml	4	2	1	157	180	130	160	164	158.2
19_08_2014_SUBJECT4_TRIAL_23.xml	4	2	1	130	130	90	100	110	112
19_08_2014_SUBJECT4_TRIAL_24.xml	4	2	1	128	129	100	102	154	122.6
21_08_2014_SUBJECT4_TRIAL_1.xml	4	2	1	109	130	101	102	109	110.2
21_08_2014_SUBJECT4_TRIAL_4.xml	4	2	1	126	148	101	111	143	125.8
21_08_2014_SUBJECT4_TRIAL_5.xml	4	2	1	209	234	187	210	230	214
21_08_2014_SUBJECT4_TRIAL_6.xml	4	2	1	127	163	113	123	159	137
21_08_2014_SUBJECT4_TRIAL_9.xml	4	2	1	101	129	89	86	112	103.4
21_08_2014_SUBJECT4_TRIAL_12.xml	4	2	1	95	127	82	94	122	104
23_08_2014_SUBJECT4_TRIAL_4.xml	4	2	1	109	130	93	99	139	114
23_08_2014_SUBJECT4_TRIAL_5.xml	4	2	1	91	110	79	82	105	93.4
23_08_2014_SUBJECT4_TRIAL_6.xml	4	2	1	165	189	138	151	185	165.6
19_08_2014_SUBJECT4_TRIAL_7.xml	4	3	1	92	134	103	105	67	100.2
19_08_2014_SUBJECT4_TRIAL_15.xml	4	3	1	90	140	110	90	70	100
19_08_2014_SUBJECT4_TRIAL_16.xml	4	3	1	103	95	107	102	69	95.2
19_08_2014_SUBJECT4_TRIAL_17.xml	4	3	1	102	108	82	139	73	100.8
19_08_2014_SUBJECT4_TRIAL_22.xml	4	3	1	74	101	79	101	37	78.4
19_08_2014_SUBJECT4_TRIAL_24.xml	4	3	1	101	132	105	106	71	103
19_08_2014_SUBJECT4_TRIAL_26.xml	4	3	1	93	102	103	93	70	92.2
21_08_2014_SUBJECT4_TRIAL_1.xml	4	3	1	96	114	87	114	55	93.2
23_08_2014_SUBJECT4_TRIAL_4.xml	4	3	1	91	99	86	99	67	88.4
19_08_2014_SUBJECT4_TRIAL_6.xml	4	4	1	113	125	117	28	158	108.2
19_08_2014_SUBJECT4_TRIAL_7.xml	4	4	1	102	106	133	56	219	123.2
19_08_2014_SUBJECT4_TRIAL_8.xml	4	4	1	122	125	123	58	170	119.6
19_08_2014_SUBJECT4_TRIAL_11.xml	4	4	1	121	152	126	53	183	127
19_08_2014_SUBJECT4_TRIAL_17.xml	4	4	1	97	112	75	66	157	101.4
19_08_2014_SUBJECT4_TRIAL_20.xml	4	4	1	136	163	97	114	163	134.6
21_08_2014_SUBJECT4_TRIAL_1.xml	4	4	1	131	102	154	29	147	112.6
21_08_2014_SUBJECT4_TRIAL_2.xml	4	4	1	126	116	156	8	104	102
21_08_2014_SUBJECT4_TRIAL_4.xml	4	4	1	78	124	82	34	186	100.8
21_08_2014_SUBJECT4_TRIAL_5.xml	4	4	1	93	125	109	58	179	112.8
21_08_2014_SUBJECT4_TRIAL_6.xml	4	4	1	40	110	100	50	220	104
21_08_2014_SUBJECT4_TRIAL_12.xml	4	4	1	104	104	108	50	127	98.6
21_08_2014_SUBJECT4_TRIAL_16.xml	4	4	1	62	104	62	29	186	88.6
23_08_2014_SUBJECT4_TRIAL_4.xml	4	4	1	78	92	78	28	118	78.8
21_08_2014_SUBJECT5_TRIAL_3.xml	5	1	1	210	170	110	140	230	172
21_08_2014_SUBJECT5_TRIAL_8.xml	5	1	1	124	165	106	178	152	145
22_08_2014_SUBJECT5_TRIAL_1.xml	5	1	1	215	386	101	190	100	198.4
22_08_2014_SUBJECT5_TRIAL_8.xml	5	1	1	155	178	187	405	314	247.8
22_08_2014_SUBJECT5_TRIAL_10.xml	5	1	1	210	197	178	253	97	187
22_08_2014_SUBJECT5_TRIAL_10.xml	5	1	1	289	301	140	264	234	245.6
23_08_2014_SUBJECT5_TRIAL_8.xml	5	1	1	399	450	237	384	200	334
23_08_2014_SUBJECT5_TRIAL_9.xml	5	1	1	383	245	200	340	380	309.6
21_08_2014_SUBJECT5_TRIAL_9.xml	5	2	1	396	404	320	322	284	345.2
21_08_2014_SUBJECT5_TRIAL_10.xml	5	2	1	257	242	260	274	220	250.6
22_08_2014_SUBJECT5_TRIAL_2.xml	5	2	1	253	230	353	291	199	265.2
22_08_2014_SUBJECT5_TRIAL_6.xml	5	2	1	291	252	255	227	214	247.8
22_08_2014_SUBJECT5_TRIAL_9.xml	5	2	1	301	336	311	338	208	298.8
23_08_2014_SUBJECT5_TRIAL_3.xml	5	2	1	389	365	327	351	302	346.8
23_08_2014_SUBJECT5_TRIAL_3.xml	5	2	1	286	312	322	295	245	292
23_08_2014_SUBJECT5_TRIAL_7.xml	5	2	1	310	260	450	310	330	332
21_08_2014_SUBJECT5_TRIAL_2.xml	5	3	1	70	190	81	114	52	101.4
21_08_2014_SUBJECT5_TRIAL_3.xml	5	3	1	86	207	90	141	56	116
21_08_2014_SUBJECT5_TRIAL_4.xml	5	3	1	63	179	97	116	53	101.6
22_08_2014_SUBJECT5_TRIAL_2.xml	5	3	1	8	133	87	52	8	57.6
22_08_2014_SUBJECT5_TRIAL_8.xml	5	3	1	61	185	66	82	45	87.8
22_08_2014_SUBJECT5_TRIAL_9.xml	5	3	1	45	175	76	29	74	79.8
23_08_2014_SUBJECT5_TRIAL_2.xml	5	3	1	68	129	132	88	52	93.8
23_08_2014_SUBJECT5_TRIAL_6.xml	5	3	1	61	151	138	93	67	102
23_08_2014_SUBJECT5_TRIAL_9.xml	5	3	1	20	200	90	50	20	76
21_08_2014_SUBJECT5_TRIAL_10.xml	5	4	1	140	90	60	320	80	138
22_08_2014_SUBJECT5_TRIAL_4.xml	5	4	1	124	121	73	236	25	115.8
22_08_2014_SUBJECT5_TRIAL_9.xml	5	4	1	153	126	101	204	91	135
22_08_2014_SUBJECT5_TRIAL_11.xml	5	4	1	148	138	94	168	39	117.4
23_08_2014_SUBJECT1_TRIAL_5.xml	1	1	2	80	210	160	140	70	132
18_08_2014_SUBJECT1_TRIAL_2.xml	1	2	2	283	251	277	232	245	257.6
18_08_2014_SUBJECT1_TRIAL_16.xml	1	2	2	280	210	260	160	210	224
20_08_2014_SUBJECT1_TRIAL_4.xml	1	2	2	253	210	247	149	273	226.4
21_08_2014_SUBJECT1_TRIAL_1.xml	1	2	2	265	231	268	210	234	241.6
21_08_2014_SUBJECT1_TRIAL_9.xml	1	2	2	168	139	211	117	223	171.6
23_08_2014_SUBJECT1_TRIAL_5.xml	1	2	2	238	250	241	240	254	244.6
23_08_2014_SUBJECT1_TRIAL_10.xml	1	2	2	216	185	230	163	221	203
18_08_2014_SUBJECT1_TRIAL_2.xml	1	3	2	190	196	191	159	166	180.4
18_08_2014_SUBJECT1_TRIAL_4.xml	1	3	2	195	147	156	238	122	171.6
18_08_2014_SUBJECT1_TRIAL_6.xml	1	3	2	152	172	124	251	185	176.8
20_08_2014_SUBJECT1_TRIAL_7.xml	1	3	2	163	300	121	310	286	236
20_08_2014_SUBJECT1_TRIAL_11.xml	1	3	2	236	293	242	189	316	255.2
21_08_2014_SUBJECT1_TRIAL_1.xml	1	3	2	170	230	150	280	310	228
21_08_2014_SUBJECT1_TRIAL_2.xml	1	3	2	232	142	82	316	208	196
23_08_2014_SUBJECT1_TRIAL_2.xml	1	3	2	199	147	125	237	221	185.8
23_08_2014_SUBJECT1_TRIAL_4.xml	1	3	2	238	166	121	245	203	194.6
18_08_2014_SUBJECT1_TRIAL_6.xml	1	4	2	179	169	136	226	154	172.8
18_08_2014_SUBJECT1_TRIAL_14.xml	1	4	2	223	173	169	248	192	201
20_08_2014_SUBJECT1_TRIAL_1.xml	1	4	2	173	149	161	226	154	172.6
20_08_2014_SUBJECT1_TRIAL_3.xml	1	4	2	155	133	140	234	143	161
20_08_2014_SUBJECT1_TRIAL_6.xml	1	4	2	130	150	140	150	80	130
20_08_2014_SUBJECT1_TRIAL_10	1	4	2	204	114	144	241	176	175.8
21_08_2014_SUBJECT1_TRIAL_3	1	4	2	155	122	116	116	171	136
21_08_2014_SUBJECT1_TRIAL_9	1	4	2	198	157	175	247	183	192
23_08_2014_SUBJECT1_TRIAL_6	1	4	2	189	165	136	262	153	181
23_08_2014_SUBJECT1_TRIAL_8	1	4	2	183	123	115	215	171	161.4
23_08_2014_SUBJECT1_TRIAL_10	1	4	2	197	172	101	249	126	169
18_08_2014_SUBJECT2_TRIAL_5	2	1	2	338	326	356	347	289	331.2
20_08_2014_SUBJECT2_TRIAL_6	2	1	2	410	290	380	440	370	378
20_08_2014_SUBJECT2_TRIAL_18	2	1	2	324	276	355	332	268	311
21_08_2014_SUBJECT2_TRIAL_7	2	2	2	140	160	310	360	140	222
18_08_2014_SUBJECT2_TRIAL_1.xml	2	3	2	576	321	433	286	671	457.4
18_08_2014_SUBJECT2_TRIAL_5.xml	2	3	2	296	181	177	162	283	219.8
18_08_2014_SUBJECT2_TRIAL_10.xml	2	3	2	359	104	195	247	314	243.8
20_08_2014_SUBJECT2_TRIAL_3.xml	2	3	2	182	75	67	79	219	124.4
20_08_2014_SUBJECT2_TRIAL_6.xml	2	3	2	446	111	210	288	396	290.2
20_08_2014_SUBJECT2_TRIAL_17.xml	2	3	2	343	158	261	115	128	201
20_08_2014_SUBJECT2_TRIAL_18.xml	2	3	2	249	77	128	278	203	187
20_08_2014_SUBJECT2_TRIAL_19.xml	2	3	2	323	100	268	253	175	223.8
21_08_2014_SUBJECT2_TRIAL_8.xml	2	3	2	210	257	177		299	235.75
21_08_2014_SUBJECT2_TRIAL_11.xml	2	3	2	220	80	80	110	170	132
21_08_2014_SUBJECT2_TRIAL_12.xml	2	3	2	283	134	187	161	228	198.6
18_08_2014_SUBJECT2_TRIAL_1.xml	2	4	2	238	121	130	146	220	171
18_08_2014_SUBJECT2_TRIAL_2.xml	2	4	2	166	106	108	129	174	136.6
18_08_2014_SUBJECT2_TRIAL_9.xml	2	4	2	178	117	97	112	197	140.2
18_08_2014_SUBJECT2_TRIAL_12.xml	2	4	2	117	120	86	43	154	104
20_08_2014_SUBJECT2_TRIAL_6.xml	2	4	2	143	128	84	44	215	122.8
20_08_2014_SUBJECT2_TRIAL_9.xml	2	4	2	197	155	150	118	253	174.6
20_08_2014_SUBJECT2_TRIAL_10.xml	2	4	2	189	220	113	144	224	178
20_08_2014_SUBJECT2_TRIAL_11.xml	2	4	2	134	67	116	24	196	107.4
20_08_2014_SUBJECT2_TRIAL_13.xml	2	4	2	40	30	30	70	140	62
20_08_2014_SUBJECT2_TRIAL_15.xml	2	4	2	105	69	64	27	201	93.2
20_08_2014_SUBJECT2_TRIAL_20.xml	2	4	2	189	117	105	140	200	150.2
20_08_2014_SUBJECT2_TRIAL_21.xml	2	4	2	205	114	141	100	226	157.2
21_08_2014_SUBJECT2_TRIAL_3.xml	2	4	2	184	214	110	108	178	158.8
21_08_2014_SUBJECT2_TRIAL_9.xml	2	4	2	221	147	120	234	236	191.6
19_08_2014_SUBJECT3_TRIAL_9.xml	3	1	2	247	114	251	271	229	222.4
19_08_2014_SUBJECT3_TRIAL_16.xml	3	1	2	240	178	334	276	195	244.6
19_08_2014_SUBJECT3_TRIAL_18.xml	3	1	2	179	104	213	268	40	160.8
19_08_2014_SUBJECT3_TRIAL_24.xml	3	1	2	177	154	299	245	135	202
19_08_2014_SUBJECT3_TRIAL_26.xml	3	1	2	278	261	326	237	286	277.6
19_08_2014_SUBJECT3_TRIAL_27.xml	3	1	2	328	178	180	299	79	212.8
19_08_2014_SUBJECT3_TRIAL_29.xml	3	1	2	214	115	269	227	128	190.6
20_08_2014_SUBJECT3_TRIAL_2.xml	3	1	2	202	83	193	236	118	166.4
20_08_2014_SUBJECT3_TRIAL_3.xml	3	1	2	272	174	320	242	159	233.4
20_08_2014_SUBJECT3_TRIAL_9.xml	3	1	2	177	111	239	177	147	170.2
21_08_2014_SUBJECT3_TRIAL_3.xml	3	1	2	163	81	249	211	62	153.2
21_08_2014_SUBJECT3_TRIAL_5.xml	3	1	2	130	160	270	210	160	186
21_08_2014_SUBJECT3_TRIAL_6.xml	3	1	2	123	130	265	256	137	182.2
21_08_2014_SUBJECT3_TRIAL_8.xml	3	1	2	218	121	249	277	248	222.6
21_08_2014_SUBJECT3_TRIAL_9.xml	3	1	2	197	203	287	163	241	218.2
23_08_2014_SUBJECT3_TRIAL_1.xml	3	1	2	167	104	260	234	57	164.4
23_08_2014_SUBJECT3_TRIAL_3.xml	3	1	2	302	171	279	372	143	253.4
23_08_2014_SUBJECT3_TRIAL_5.xml	3	1	2	314	251	236	403	141	269
23_08_2014_SUBJECT3_TRIAL_7.xml	3	1	2	237	112	314	249	190	220.4
19_08_2014_SUBJECT3_TRIAL_12.xml	3	2	2	68	278	240	73	155	162.8
19_08_2014_SUBJECT3_TRIAL_15.xml	3	2	2	154	111	221	95	204	157
19_08_2014_SUBJECT3_TRIAL_16.xml	3	2	2	124	143	218	151	141	155.4
19_08_2014_SUBJECT3_TRIAL_23.xml	3	2	2	92	99	129	50	150	104
19_08_2014_SUBJECT3_TRIAL_31.xml	3	2	2	127	116	294	84	161	156.4
20_08_2014_SUBJECT3_TRIAL_3.xml	3	2	2	120	100	300	60	110	138
20_08_2014_SUBJECT3_TRIAL_7.xml	3	2	2	153	98	337	98	138	164.8
20_08_2014_SUBJECT3_TRIAL_12.xml	3	2	2	227	144	221	269	241	220.4
23_08_2014_SUBJECT3_TRIAL_2.xml	3	2	2	159	172	322	187	221	212.2
23_08_2014_SUBJECT3_TRIAL_4.xml	3	2	2	125	118	251	130	149	154.6
23_08_2014_SUBJECT3_TRIAL_5.xml	3	2	2	147	162	282	153	164	181.6
23_08_2014_SUBJECT3_TRIAL_7.xml	3	2	2	182	171	59	158	371	188.2
23_08_2014_SUBJECT3_TRIAL_8.xml	3	2	2	141	77	248	108	197	154.2
19_08_2014_SUBJECT3_TRIAL_9.xml	3	3	2	142	233	117	230	9	146.2
19_08_2014_SUBJECT3_TRIAL_11.xml	3	3	2	120	173	105	215	34	129.4
19_08_2014_SUBJECT3_TRIAL_13.xml	3	3	2	109	232	188	283	54	173.2
19_08_2014_SUBJECT3_TRIAL_14.xml	3	3	2	140	168	85	195	12	120
19_08_2014_SUBJECT3_TRIAL_15.xml	3	3	2	79	162	109	203	27	116
19_08_2014_SUBJECT3_TRIAL_16.xml	3	3	2	162	209	172	250	67	172
19_08_2014_SUBJECT3_TRIAL_19.xml	3	3	2	115	171	138	183	72	135.8
19_08_2014_SUBJECT3_TRIAL_21.xml	3	3	2	165	264	154	278	115	195.2
19_08_2014_SUBJECT3_TRIAL_22.xml	3	3	2	186	226	107	248	4	154.2
19_08_2014_SUBJECT3_TRIAL_23.xml	3	3	2	140	243	166	238	10	159.4
19_08_2014_SUBJECT3_TRIAL_26.xml	3	3	2	98	137	109	187	20	110.2
19_08_2014_SUBJECT3_TRIAL_28.xml	3	3	2	148	199	187	247	64	169
20_08_2014_SUBJECT3_TRIAL_1.xml	3	3	2	86	139	190	175	21	122.2
20_08_2014_SUBJECT3_TRIAL_6.xml	3	3	2	110	152	198	206	83	149.8
20_08_2014_SUBJECT3_TRIAL_9.xml	3	3	2	100	217	142	226	29	142.8
20_08_2014_SUBJECT3_TRIAL_10.xml	3	3	2	180	240	130	260		202.5
20_08_2014_SUBJECT3_TRIAL_11.xml	3	3	2	113	217	126	201	38	139
21_08_2014_SUBJECT3_TRIAL_8.xml	3	3	2	99	175	111	204	30	123.8
21_08_2014_SUBJECT3_TRIAL_9.xml	3	3	2	162	287	129	313	81	194.4
23_08_2014_SUBJECT3_TRIAL_1.xml	3	3	2	92	264	207	293	22	175.6
23_08_2014_SUBJECT3_TRIAL_2.xml	3	3	2	113	220	150	240	64	157.4
23_08_2014_SUBJECT3_TRIAL_3.xml	3	3	2	191	252	198	274	107	204.4
23_08_2014_SUBJECT3_TRIAL_7.xml	3	3	2	178	241	152	262	78	182.2
23_08_2014_SUBJECT3_TRIAL_8.xml	3	3	2	130	212	138	217	45	148.4
19_08_2014_SUBJECT3_TRIAL_8.xml	3	4	2	161	192	77	161	209	160
19_08_2014_SUBJECT3_TRIAL_12.xml	3	4	2	183	139	122	179	286	181.8
19_08_2014_SUBJECT3_TRIAL_14.xml	3	4	2	132	87	123	140	298	156
19_08_2014_SUBJECT3_TRIAL_15.xml	3	4	2	262	144	193	229	393	244.2
19_08_2014_SUBJECT3_TRIAL_16.xml	3	4	2	209	161	156	174	256	191.2
19_08_2014_SUBJECT3_TRIAL_26.xml	3	4	2	247	211	201	210	251	224
19_08_2014_SUBJECT3_TRIAL_28.xml	3	4	2	161	208	99	134	230	166.4
19_08_2014_SUBJECT3_TRIAL_32.xml	3	4	2	210	158	149	202	252	194.2
19_08_2014_SUBJECT3_TRIAL_33.xml	3	4	2	231	244	134	170	308	217.4
20_08_2014_SUBJECT3_TRIAL_2.xml	3	4	2	218	215	134	193	256	203.2
20_08_2014_SUBJECT3_TRIAL_11.xml	3	4	2	216	124	218	207	303	213.6
20_08_2014_SUBJECT3_TRIAL_13.xml	3	4	2	247	176	194	169	259	209
21_08_2014_SUBJECT3_TRIAL_3.xml	3	4	2	180	96	153	199	291	183.8
21_08_2014_SUBJECT3_TRIAL_6.xml	3	4	2	234	189	133	201	337	218.8
21_08_2014_SUBJECT3_TRIAL_7.xml	3	4	2	147	86	113	108	284	147.6
21_08_2014_SUBJECT3_TRIAL_8.xml	3	4	2	238	186	134	215	296	213.8
21_08_2014_SUBJECT3_TRIAL_9.xml	3	4	2	240	326	176	138	227	221.4
23_08_2014_SUBJECT3_TRIAL_2.xml	3	4	2	227	243	159	173	248	210
23_08_2014_SUBJECT3_TRIAL_4.xml	3	4	2	350	300	200	290	390	306
23_08_2014_SUBJECT3_TRIAL_5.xml	3	4	2	136	96	95	123	202	130.4
19_08_2014_SUBJECT4_TRIAL_16.xml	4	1	2	298	290	267	209	261	265
19_08_2014_SUBJECT4_TRIAL_19.xml	4	1	2	236	151	142	249	88	173.2
19_08_2014_SUBJECT4_TRIAL_26.xml	4	1	2	130	170	250	120	140	162
19_08_2014_SUBJECT4_TRIAL_27.xml	4	1	2	107	128	253	132	96	143.2
19_08_2014_SUBJECT4_TRIAL_28.xml	4	1	2	220	195	194	233	136	195.6
21_08_2014_SUBJECT4_TRIAL_7.xml	4	1	2	318	302	350	239	287	299.2
21_08_2014_SUBJECT4_TRIAL_8.xml	4	1	2	208	146	303	191	149	199.4
21_08_2014_SUBJECT4_TRIAL_9.xml	4	1	2	315	343	261	332	288	307.8
23_08_2014_SUBJECT4_TRIAL_6.xml	4	1	2	277	246	327	189	146	237
19_08_2014_SUBJECT4_TRIAL_3.xml	4	2	2	124	101	187	41	184	127.4
19_08_2014_SUBJECT4_TRIAL_7.xml	4	2	2	92	32	125	21	215	97
19_08_2014_SUBJECT4_TRIAL_17.xml	4	2	2	242	271	216	157	227	222.6
19_08_2014_SUBJECT4_TRIAL_20.xml	4	2	2	132	85	215	65	221	143.6
19_08_2014_SUBJECT4_TRIAL_21.xml	4	2	2	263	260	277	267	232	259.8
19_08_2014_SUBJECT4_TRIAL_23.xml	4	2	2	170	170	260	150	190	188
19_08_2014_SUBJECT4_TRIAL_24.xml	4	2	2	180	159	197	118	216	174
21_08_2014_SUBJECT4_TRIAL_1.xml	4	2	2	312	353	325	294	284	313.6
21_08_2014_SUBJECT4_TRIAL_4.xml	4	2	2	187	158	199	69	181	158.8
21_08_2014_SUBJECT4_TRIAL_5.xml	4	2	2	292	396	292	404	184	313.6
21_08_2014_SUBJECT4_TRIAL_6.xml	4	2	2	145	91	305	46	313	180
21_08_2014_SUBJECT4_TRIAL_9.xml	4	2	2	208	239	235	184	206	214.4
21_08_2014_SUBJECT4_TRIAL_12.xml	4	2	2	140	144	229	56	225	158.8
23_08_2014_SUBJECT4_TRIAL_4.xml	4	2	2	139	60	265	22	254	148
23_08_2014_SUBJECT4_TRIAL_5.xml	4	2	2	138	95	179	59	194	133
23_08_2014_SUBJECT4_TRIAL_6.xml	4	2	2	238	221	266	171	224	224
19_08_2014_SUBJECT4_TRIAL_7.xml	4	3	2	187	217	184	272	77	187.4
19_08_2014_SUBJECT4_TRIAL_15.xml	4	3	2	150	210	200	220	60	168
19_08_2014_SUBJECT4_TRIAL_16.xml	4	3	2	121	133	172	153	78	131.4
19_08_2014_SUBJECT4_TRIAL_17.xml	4	3	2	215	206	196	266	156	207.8
19_08_2014_SUBJECT4_TRIAL_22.xml	4	3	2	120	113	132	179	30	114.8
19_08_2014_SUBJECT4_TRIAL_24.xml	4	3	2	174	202	179	201	81	167.4
19_08_2014_SUBJECT4_TRIAL_26.xml	4	3	2	164	164	183	199	89	159.8
21_08_2014_SUBJECT4_TRIAL_1.xml	4	3	2	96	84	135	176	26	103.4
23_08_2014_SUBJECT4_TRIAL_4.xml	4	3	2	133	126	144	195	39	127.4
19_08_2014_SUBJECT4_TRIAL_6.xml	4	4	2	146	73	138	108	201	133.2
19_08_2014_SUBJECT4_TRIAL_7.xml	4	4	2	217	174	192	221	214	203.6
19_08_2014_SUBJECT4_TRIAL_8.xml	4	4	2	125	80	153	127	126	122.2
19_08_2014_SUBJECT4_TRIAL_11.xml	4	4	2	195	101	188	272	224	196
19_08_2014_SUBJECT4_TRIAL_17.xml	4	4	2	87	40	132	115	131	101
19_08_2014_SUBJECT4_TRIAL_20.xml	4	4	2	159	54	214	174	177	155.6
21_08_2014_SUBJECT4_TRIAL_1.xml	4	4	2	118	9	139	250	178	138.8
21_08_2014_SUBJECT4_TRIAL_2.xml	4	4	2	186	56	233	227	189	178.2
21_08_2014_SUBJECT4_TRIAL_4.xml	4	4	2	164	34	232	127	181	147.6
21_08_2014_SUBJECT4_TRIAL_5.xml	4	4	2	107	87	95	152	118	111.8
21_08_2014_SUBJECT4_TRIAL_6.xml	4	4	2	190	160	200	310	180	208
21_08_2014_SUBJECT4_TRIAL_12.xml	4	4	2	146	34	199	197	202	155.6
21_08_2014_SUBJECT4_TRIAL_16.xml	4	4	2	198	119	168	165	188	167.6
23_08_2014_SUBJECT4_TRIAL_4.xml	4	4	2	206	102	260	190	202	192
21_08_2014_SUBJECT5_TRIAL_3.xml	5	1	2	170	110	80	80		110
21_08_2014_SUBJECT5_TRIAL_8.xml	5	1	2	139	224	137	188	40	145.6
22_08_2014_SUBJECT5_TRIAL_1.xml	5	1	2	226	330	250	176	124	221.2
22_08_2014_SUBJECT5_TRIAL_8.xml	5	1	2	190	221	159	168	89	165.4
22_08_2014_SUBJECT5_TRIAL_10.xml	5	1	2	128	83	154	203	84	130.4
23_08_2014_SUBJECT5_TRIAL_4.xml	5	1	2	205	90	143	158	193	157.8
23_08_2014_SUBJECT5_TRIAL_8.xml	5	1	2	203	131	193	198	182	181.4
23_08_2014_SUBJECT5_TRIAL_9.xml	5	1	2	210	135	112	111	142	142
21_08_2014_SUBJECT5_TRIAL_9.xml	5	2	2	269	223	164	270	292	243.6
21_08_2014_SUBJECT5_TRIAL_10.xml	5	2	2	167	109	231	91	150	149.6
22_08_2014_SUBJECT5_TRIAL_2.xml	5	2	2	131	89	104	71	222	123.4
22_08_2014_SUBJECT5_TRIAL_6.xml	5	2	2	164	94	190	56	238	148.4
22_08_2014_SUBJECT5_TRIAL_9.xml	5	2	2	257	70	286	155	205	194.6
23_08_2014_SUBJECT5_TRIAL_3.xml	5	2	2	238	258	334	173	270	254.6
23_08_2014_SUBJECT5_TRIAL_4.xml	5	2	2	167	96	142	51	232	137.6
23_08_2014_SUBJECT5_TRIAL_7.xml	5	2	2	200	160	90	100	270	164
21_08_2014_SUBJECT5_TRIAL_2.xml	5	3	2	167	174	249	238	130	191.6
21_08_2014_SUBJECT5_TRIAL_3.xml	5	3	2	185	143	252	250	141	194.2
21_08_2014_SUBJECT5_TRIAL_4.xml	5	3	2	122	198	243	274	100	187.4
22_08_2014_SUBJECT5_TRIAL_2.xml	5	3	2	193	107	267	97	109	154.6
22_08_2014_SUBJECT5_TRIAL_8.xml	5	3	2	92	119	289	152	148	160
22_08_2014_SUBJECT5_TRIAL_9.xml	5	3	2	215	123	227	108	132	161
23_08_2014_SUBJECT5_TRIAL_2.xml	5	3	2	105	76	232	119	119	130.2
23_08_2014_SUBJECT5_TRIAL_6.xml	5	3	2	150	164	298	92	168	174.4
23_08_2014_SUBJECT5_TRIAL_9.xml	5	3	2	40	80	300	190	170	156
21_08_2014_SUBJECT5_TRIAL_10.xml	5	4	2	310	120	560	410	340	348
22_08_2014_SUBJECT5_TRIAL_4.xml	5	4	2	175	119	277	164	220	191
22_08_2014_SUBJECT5_TRIAL_9.xml	5	4	2	186	239	539	212	243	283.8
22_08_2014_SUBJECT5_TRIAL_11.xml	5	4	2	134	216	570	165	147	246.4
23_08_2014_SUBJECT1_TRIAL_5.xml	1	1	3	580	660	480	460	570	550
18_08_2014_SUBJECT1_TRIAL_2.xml	1	2	3	706	725	571	730	605	667.4
18_08_2014_SUBJECT1_TRIAL_16.xml	1	2	3	810	940	670	700	740	772
20_08_2014_SUBJECT1_TRIAL_4.xml	1	2	3	688	804	594	629	657	674.4
21_08_2014_SUBJECT1_TRIAL_1.xml	1	2	3	747	830	647	711	658	718.6
21_08_2014_SUBJECT1_TRIAL_9.xml	1	2	3	645	664	556	656	509	606
23_08_2014_SUBJECT1_TRIAL_5.xml	1	2	3	664	746	539	584	620	630.6
23_08_2014_SUBJECT1_TRIAL_10.xml	1	2	3	689	794	579	609	631	660.4
18_08_2014_SUBJECT1_TRIAL_2.xml	1	3	3	568	412	575	517	533	521
18_08_2014_SUBJECT1_TRIAL_4.xml	1	3	3	533	375	596	439	529	494.4
18_08_2014_SUBJECT1_TRIAL_6.xml	1	3	3	504	364	577	447	480	474.4
20_08_2014_SUBJECT1_TRIAL_7.xml	1	3	3	671	594	671	558	681	635
20_08_2014_SUBJECT1_TRIAL_11.xml	1	3	3	484	495	388	353	457	435.4
21_08_2014_SUBJECT1_TRIAL_1.xml	1	3	3	670	650	570	550	540	596
21_08_2014_SUBJECT1_TRIAL_2.xml	1	3	3	497	329	518	465	460	453.8
23_08_2014_SUBJECT1_TRIAL_2.xml	1	3	3	442	249	509	380	443	404.6
23_08_2014_SUBJECT1_TRIAL_4.xml	1	3	3	523	330	528	432	556	473.8
18_08_2014_SUBJECT1_TRIAL_6.xml	1	4	3	650	545	516	653	541	581
18_08_2014_SUBJECT1_TRIAL_14.xml	1	4	3	832	696	679	857	697	752.2
20_08_2014_SUBJECT1_TRIAL_1.xml	1	4	3	563	562	453	526	487	518.2
20_08_2014_SUBJECT1_TRIAL_3.xml	1	4	3	456	484	375	457	450	444.4
20_08_2014_SUBJECT1_TRIAL_6.xml	1	4	3	640	760	490	690	520	620
20_08_2014_SUBJECT1_TRIAL_10	1	4	3	538	496	414	589	443	496
21_08_2014_SUBJECT1_TRIAL_3	1	4	3	539	618	443	586	441	525.4
21_08_2014_SUBJECT1_TRIAL_9	1	4	3	624	686	451	652	509	584.4
23_08_2014_SUBJECT1_TRIAL_6	1	4	3	782	707	622	666	678	691
23_08_2014_SUBJECT1_TRIAL_8	1	4	3	781	669	630	748	652	696
23_08_2014_SUBJECT1_TRIAL_10	1	4	3	808	754	608	800	645	723
18_08_2014_SUBJECT2_TRIAL_5	2	1	3	343	463	254	381	351	358.4
20_08_2014_SUBJECT2_TRIAL_6	2	1	3	500	710	360	500	440	502
20_08_2014_SUBJECT2_TRIAL_18	2	1	3	537	68	420	528	491	408.8
21_08_2014_SUBJECT2_TRIAL_7	2	2	3	370	290	290	410	400	352
18_08_2014_SUBJECT2_TRIAL_1.xml	2	3	3	562	522	624	453	590	550.2
18_08_2014_SUBJECT2_TRIAL_5.xml	2	3	3	310	273	374	282	321	312
18_08_2014_SUBJECT2_TRIAL_10.xml	2	3	3	359	284	550	329	334	371.2
20_08_2014_SUBJECT2_TRIAL_3.xml	2	3	3	252	207	299	247	215	244
20_08_2014_SUBJECT2_TRIAL_6.xml	2	3	3	290	273	407	230	317	303.4
20_08_2014_SUBJECT2_TRIAL_17.xml	2	3	3	346	280	474	286	378	352.8
20_08_2014_SUBJECT2_TRIAL_18.xml	2	3	3	255	320	372	292	272	302.2
20_08_2014_SUBJECT2_TRIAL_19.xml	2	3	3	256	240	350	255	279	276
21_08_2014_SUBJECT2_TRIAL_8.xml	2	3	3	427	323	376	324	415	373
21_08_2014_SUBJECT2_TRIAL_11.xml	2	3	3	290	300	390	210	310	300
21_08_2014_SUBJECT2_TRIAL_12.xml	2	3	3	296	282	372	212	333	299
18_08_2014_SUBJECT2_TRIAL_1.xml	2	4	3	632	897	518	570	643	652
18_08_2014_SUBJECT2_TRIAL_2.xml	2	4	3	549	619	498	505	509	536
18_08_2014_SUBJECT2_TRIAL_9.xml	2	4	3	506	570	452	441	472	488.2
18_08_2014_SUBJECT2_TRIAL_12.xml	2	4	3	519	708	518	467	490	540.4
20_08_2014_SUBJECT2_TRIAL_6.xml	2	4	3	386	528	344	368	522	429.6
20_08_2014_SUBJECT2_TRIAL_9.xml	2	4	3	357	425	321	334	403	368
20_08_2014_SUBJECT2_TRIAL_10.xml	2	4	3	497	546	470	438	493	488.8
20_08_2014_SUBJECT2_TRIAL_11.xml	2	4	3	338	422	284	346	521	382.2
20_08_2014_SUBJECT2_TRIAL_13.xml	2	4	3	310	460	320	290	400	356
20_08_2014_SUBJECT2_TRIAL_15.xml	2	4	3	395	452	351	337	421	391.2
20_08_2014_SUBJECT2_TRIAL_20.xml	2	4	3	420	480	364	384	401	409.8
20_08_2014_SUBJECT2_TRIAL_21.xml	2	4	3	516	618	431	495	498	511.6
21_08_2014_SUBJECT2_TRIAL_3.xml	2	4	3	413	463	361	400	380	403.4
21_08_2014_SUBJECT2_TRIAL_9.xml	2	4	3	421	437	391	414	404	413.4
19_08_2014_SUBJECT3_TRIAL_9.xml	3	1	3	592	519	391	454	616	514.4
19_08_2014_SUBJECT3_TRIAL_16.xml	3	1	3	297	239	223	221	325	261
19_08_2014_SUBJECT3_TRIAL_18.xml	3	1	3	551	594	360	469	546	504
19_08_2014_SUBJECT3_TRIAL_24.xml	3	1	3	482	350	420	379	469	420
19_08_2014_SUBJECT3_TRIAL_26.xml	3	1	3	371	246	325	309	390	328.2
19_08_2014_SUBJECT3_TRIAL_27.xml	3	1	3	624	575	481	620	567	573.4
19_08_2014_SUBJECT3_TRIAL_29.xml	3	1	3	476	388	348	377	525	422.8
20_08_2014_SUBJECT3_TRIAL_2.xml	3	1	3	421	296	331	349	413	362
20_08_2014_SUBJECT3_TRIAL_3.xml	3	1	3	474	252	367	360	475	385.6
20_08_2014_SUBJECT3_TRIAL_9.xml	3	1	3	387	279	338	302	409	343
21_08_2014_SUBJECT3_TRIAL_3.xml	3	1	3	531	373	419	406	538	453.4
21_08_2014_SUBJECT3_TRIAL_5.xml	3	1	3	530	450	380	390	570	464
21_08_2014_SUBJECT3_TRIAL_6.xml	3	1	3	449	320	401	322	514	401.2
21_08_2014_SUBJECT3_TRIAL_8.xml	3	1	3	450	350	392	323	497	402.4
21_08_2014_SUBJECT3_TRIAL_9.xml	3	1	3	467	387	376	356	496	416.4
23_08_2014_SUBJECT3_TRIAL_1.xml	3	1	3	568	493	469	470	533	506.6
23_08_2014_SUBJECT3_TRIAL_3.xml	3	1	3	500	443	381	422	501	449.4
23_08_2014_SUBJECT3_TRIAL_5.xml	3	1	3	513	414	404	503	454	457.6
23_08_2014_SUBJECT3_TRIAL_7.xml	3	1	3	440	340	320	294	561	391
19_08_2014_SUBJECT3_TRIAL_12.xml	3	2	3	265	255	223	300	261	260.8
19_08_2014_SUBJECT3_TRIAL_15.xml	3	2	3	488	366	342	447	347	398
19_08_2014_SUBJECT3_TRIAL_16.xml	3	2	3	301	231	242	246	354	274.8
19_08_2014_SUBJECT3_TRIAL_23.xml	3	2	3	271	258	228	230	293	256
19_08_2014_SUBJECT3_TRIAL_31.xml	3	2	3	376	294	294	342	294	320
20_08_2014_SUBJECT3_TRIAL_3.xml	3	2	3	190	240	190	250	280	230
20_08_2014_SUBJECT3_TRIAL_7.xml	3	2	3	357	328	243	371	296	319
20_08_2014_SUBJECT3_TRIAL_12.xml	3	2	3	347	246	167	324	388	294.4
23_08_2014_SUBJECT3_TRIAL_2.xml	3	2	3	307	261	223	273	292	271.2
23_08_2014_SUBJECT3_TRIAL_4.xml	3	2	3	349	311	246	300	324	306
23_08_2014_SUBJECT3_TRIAL_5.xml	3	2	3	345	317	292	309	292	311
23_08_2014_SUBJECT3_TRIAL_7.xml	3	2	3	363	276	289	242	433	320.6
23_08_2014_SUBJECT3_TRIAL_8.xml	3	2	3	386	350	242	374	307	331.8
19_08_2014_SUBJECT3_TRIAL_9.xml	3	3	3	763	353	771	765	697	669.8
19_08_2014_SUBJECT3_TRIAL_11.xml	3	3	3	786	644	750	820	873	774.6
19_08_2014_SUBJECT3_TRIAL_13.xml	3	3	3	796	652	640	803	739	726
19_08_2014_SUBJECT3_TRIAL_14.xml	3	3	3	520	253	493	513	531	462
19_08_2014_SUBJECT3_TRIAL_15.xml	3	3	3	537	402	486	496	540	492.2
19_08_2014_SUBJECT3_TRIAL_16.xml	3	3	3	549	306	507	493	645	500
19_08_2014_SUBJECT3_TRIAL_19.xml	3	3	3	665	622	587	685	735	658.8
19_08_2014_SUBJECT3_TRIAL_21.xml	3	3	3	542	221	613	566	582	504.8
19_08_2014_SUBJECT3_TRIAL_22.xml	3	3	3	496	289	639	518	501	488.6
19_08_2014_SUBJECT3_TRIAL_23.xml	3	3	3	869	698	734	749	837	777.4
19_08_2014_SUBJECT3_TRIAL_26.xml	3	3	3	455	334	426	486	582	456.6
19_08_2014_SUBJECT3_TRIAL_28.xml	3	3	3	517	324	501	527	589	491.6
20_08_2014_SUBJECT3_TRIAL_1.xml	3	3	3	551	413	641	536	406	509.4
20_08_2014_SUBJECT3_TRIAL_6.xml	3	3	3	433	303	427	475	512	430
20_08_2014_SUBJECT3_TRIAL_9.xml	3	3	3	529	405	539	443	464	476
20_08_2014_SUBJECT3_TRIAL_10.xml	3	3	3	520	320	440	640	760	536
20_08_2014_SUBJECT3_TRIAL_11.xml	3	3	3	582	383	553	514	612	528.8
21_08_2014_SUBJECT3_TRIAL_8.xml	3	3	3	385	243	368	431	467	378.8
21_08_2014_SUBJECT3_TRIAL_9.xml	3	3	3	685	313	805	653	681	627.4
23_08_2014_SUBJECT3_TRIAL_1.xml	3	3	3	674	467	623	541	531	567.2
23_08_2014_SUBJECT3_TRIAL_2.xml	3	3	3	611	404	514	568	564	532.2
23_08_2014_SUBJECT3_TRIAL_3.xml	3	3	3	796	495	764	787	782	724.8
23_08_2014_SUBJECT3_TRIAL_7.xml	3	3	3	862	672	676	777	889	775.2
23_08_2014_SUBJECT3_TRIAL_8.xml	3	3	3	634	400	563	541	626	552.8
19_08_2014_SUBJECT3_TRIAL_8.xml	3	4	3	691	418	771	630	638	629.6
19_08_2014_SUBJECT3_TRIAL_12.xml	3	4	3	601	372	732	582	530	563.4
19_08_2014_SUBJECT3_TRIAL_14.xml	3	4	3	419	224	670	443	441	439.4
19_08_2014_SUBJECT3_TRIAL_15.xml	3	4	3	553	380	693	516	522	532.8
19_08_2014_SUBJECT3_TRIAL_16.xml	3	4	3	575	333	776	525	536	549
19_08_2014_SUBJECT3_TRIAL_26.xml	3	4	3	642	427	792	551	547	591.8
19_08_2014_SUBJECT3_TRIAL_28.xml	3	4	3	719	473	805	586	652	647
19_08_2014_SUBJECT3_TRIAL_32.xml	3	4	3	601	425	705	559	572	572.4
19_08_2014_SUBJECT3_TRIAL_33.xml	3	4	3	638	549	743	513	621	612.8
20_08_2014_SUBJECT3_TRIAL_2.xml	3	4	3	514	389	600	471	489	492.6
20_08_2014_SUBJECT3_TRIAL_11.xml	3	4	3	505	356	708	512	510	518.2
20_08_2014_SUBJECT3_TRIAL_13.xml	3	4	3	515	408	619	454	520	503.2
21_08_2014_SUBJECT3_TRIAL_3.xml	3	4	3	634	407	770	640	570	604.2
21_08_2014_SUBJECT3_TRIAL_6.xml	3	4	3	782	524	803	759	735	720.6
21_08_2014_SUBJECT3_TRIAL_7.xml	3	4	3	385	174	502	374	415	370
21_08_2014_SUBJECT3_TRIAL_8.xml	3	4	3	611	362	606	578	509	533.2
21_08_2014_SUBJECT3_TRIAL_9.xml	3	4	3	669	464	746	491	611	596.2
23_08_2014_SUBJECT3_TRIAL_2.xml	3	4	3	612	406	661	542	601	564.4
23_08_2014_SUBJECT3_TRIAL_4.xml	3	4	3	840	690	970	710	870	816
23_08_2014_SUBJECT3_TRIAL_5.xml	3	4	3	746	467	865	681	716	695
19_08_2014_SUBJECT4_TRIAL_16.xml	4	1	3	359	199	276	223	356	282.6
19_08_2014_SUBJECT4_TRIAL_19.xml	4	1	3	456	460	335	307	481	407.8
19_08_2014_SUBJECT4_TRIAL_26.xml	4	1	3	250	170	170	220	280	218
19_08_2014_SUBJECT4_TRIAL_27.xml	4	1	3	185	112	188	110	236	166.2
19_08_2014_SUBJECT4_TRIAL_28.xml	4	1	3	337	272	290	218	335	290.4
21_08_2014_SUBJECT4_TRIAL_7.xml	4	1	3	647	358	537	334	749	525
21_08_2014_SUBJECT4_TRIAL_8.xml	4	1	3	319	239	288	181	420	289.4
21_08_2014_SUBJECT4_TRIAL_9.xml	4	1	3	444		402	330	371	386.75
23_08_2014_SUBJECT4_TRIAL_6.xml	4	1	3	396	258	319	232	416	324.2
19_08_2014_SUBJECT4_TRIAL_3.xml	4	2	3	280	262	233	293	190	251.6
19_08_2014_SUBJECT4_TRIAL_7.xml	4	2	3	325	231	329	312	247	288.8
19_08_2014_SUBJECT4_TRIAL_17.xml	4	2	3	87	52	113	115	117	96.8
19_08_2014_SUBJECT4_TRIAL_20.xml	4	2	3	302	315	284	396	169	293.2
19_08_2014_SUBJECT4_TRIAL_21.xml	4	2	3	225	224	241	240	170	220
19_08_2014_SUBJECT4_TRIAL_23.xml	4	2	3	280	190	220	300	160	230
19_08_2014_SUBJECT4_TRIAL_24.xml	4	2	3	270	256	185	304	195	242
21_08_2014_SUBJECT4_TRIAL_1.xml	4	2	3	254	136	169	195	242	199.2
21_08_2014_SUBJECT4_TRIAL_4.xml	4	2	3	260	184	208	351	163	233.2
21_08_2014_SUBJECT4_TRIAL_5.xml	4	2	3	191	84	206	187	107	155
21_08_2014_SUBJECT4_TRIAL_6.xml	4	2	3	334	349	322	419	232	331.2
21_08_2014_SUBJECT4_TRIAL_9.xml	4	2	3	86	18	144	55	73	75.2
21_08_2014_SUBJECT4_TRIAL_12.xml	4	2	3	322	272	269	361	212	287.2
23_08_2014_SUBJECT4_TRIAL_4.xml	4	2	3	315	262	335	434	170	303.2
23_08_2014_SUBJECT4_TRIAL_5.xml	4	2	3	416	294	440	484	250	376.8
23_08_2014_SUBJECT4_TRIAL_6.xml	4	2	3	268	241	221	277	202	241.8
19_08_2014_SUBJECT4_TRIAL_7.xml	4	3	3	552	319	440	475	523	461.8
19_08_2014_SUBJECT4_TRIAL_15.xml	4	3	3	350	320	280	210	220	276
19_08_2014_SUBJECT4_TRIAL_16.xml	4	3	3	213	233	239	116	187	197.6
19_08_2014_SUBJECT4_TRIAL_17.xml	4	3	3	186	59	257	109	174	157
19_08_2014_SUBJECT4_TRIAL_22.xml	4	3	3	278	210	240	266	256	250
19_08_2014_SUBJECT4_TRIAL_24.xml	4	3	3	276	192	291	189	279	245.4
19_08_2014_SUBJECT4_TRIAL_26.xml	4	3	3	247	155	232	134	207	195
21_08_2014_SUBJECT4_TRIAL_1.xml	4	3	3	290	181	256	252	330	261.8
23_08_2014_SUBJECT4_TRIAL_4.xml	4	3	3	242	190	244	161	205	208.4
19_08_2014_SUBJECT4_TRIAL_6.xml	4	4	3	839	233	687	727	687	634.6
19_08_2014_SUBJECT4_TRIAL_7.xml	4	4	3	624	497	529	650	507	561.4
19_08_2014_SUBJECT4_TRIAL_8.xml	4	4	3	357	128	463	189	366	300.6
19_08_2014_SUBJECT4_TRIAL_11.xml	4	4	3	897	563	703	831	801	759
19_08_2014_SUBJECT4_TRIAL_17.xml	4	4	3	321	175	313	275	300	276.8
19_08_2014_SUBJECT4_TRIAL_20.xml	4	4	3	770	221	755	496	577	563.8
21_08_2014_SUBJECT4_TRIAL_1.xml	4	4	3	204	48	300	192	190	186.8
21_08_2014_SUBJECT4_TRIAL_2.xml	4	4	3	731	247	499	695	613	557
21_08_2014_SUBJECT4_TRIAL_4.xml	4	4	3	474	130	528	373	396	380.2
21_08_2014_SUBJECT4_TRIAL_5.xml	4	4	3	479	302	350	498	479	421.6
21_08_2014_SUBJECT4_TRIAL_6.xml	4	4	3	630	510	500	710	660	602
21_08_2014_SUBJECT4_TRIAL_12.xml	4	4	3	515	249	612	379	469	444.8
21_08_2014_SUBJECT4_TRIAL_16.xml	4	4	3	701	310	610	668	720	601.8
23_08_2014_SUBJECT4_TRIAL_4.xml	4	4	3	492	350	428	396	434	420
21_08_2014_SUBJECT5_TRIAL_3.xml	5	1	3	530	550	590	570	580	564
21_08_2014_SUBJECT5_TRIAL_8.xml	5	1	3	592	495	630	518	617	570.4
22_08_2014_SUBJECT5_TRIAL_1.xml	5	1	3	358	179	478	418	307	348
22_08_2014_SUBJECT5_TRIAL_8.xml	5	1	3	605	467	602	591	450	543
22_08_2014_SUBJECT5_TRIAL_10.xml	5	1	3	570	328	688	576	448	522
23_08_2014_SUBJECT5_TRIAL_4.xml	5	1	3	512	204	565	541	376	439.6
23_08_2014_SUBJECT5_TRIAL_8.xml	5	1	3	682	425	729	607	660	620.6
23_08_2014_SUBJECT5_TRIAL_9.xml	5	1	3	547	476	596	524	573	543.2
21_08_2014_SUBJECT5_TRIAL_9.xml	5	2	3	300	174	278	271	256	255.8
21_08_2014_SUBJECT5_TRIAL_10.xml	5	2	3	360	309	347	476	243	347
22_08_2014_SUBJECT5_TRIAL_2.xml	5	2	3	425	233	437	394	318	361.4
22_08_2014_SUBJECT5_TRIAL_6.xml	5	2	3	409	329	416	507	234	379
22_08_2014_SUBJECT5_TRIAL_9.xml	5	2	3	418	276	500	617	233	408.8
23_08_2014_SUBJECT5_TRIAL_3.xml	5	2	3	616	497	630	625	465	566.6
23_08_2014_SUBJECT5_TRIAL_4.xml	5	2	3	373	272	321	367	280	322.6
23_08_2014_SUBJECT5_TRIAL_7.xml	5	2	3	530	480	540	590	380	504
21_08_2014_SUBJECT5_TRIAL_2.xml	5	3	3	981	661	968	828	872	862
21_08_2014_SUBJECT5_TRIAL_3.xml	5	3	3	614	335	889	721	586	629
21_08_2014_SUBJECT5_TRIAL_4.xml	5	3	3	1013	690	969	915	984	914.2
22_08_2014_SUBJECT5_TRIAL_2.xml	5	3	3	709	463	782	734	671	671.8
22_08_2014_SUBJECT5_TRIAL_8.xml	5	3	3	814	549	875	700	812	750
22_08_2014_SUBJECT5_TRIAL_9.xml	5	3	3	618	304	674	593	645	566.8
23_08_2014_SUBJECT5_TRIAL_2.xml	5	3	3	566	461	560	523	635	549
23_08_2014_SUBJECT5_TRIAL_6.xml	5	3	3	840	516	803	802	894	771
23_08_2014_SUBJECT5_TRIAL_9.xml	5	3	3	880	720	890	860	890	848
21_08_2014_SUBJECT5_TRIAL_10.xml	5	4	3	950	770	1080	960	970	946
22_08_2014_SUBJECT5_TRIAL_4.xml	5	4	3	796	433	856	736	697	703.6
22_08_2014_SUBJECT5_TRIAL_9.xml	5	4	3	796	492	864	785	820	751.4
22_08_2014_SUBJECT5_TRIAL_11.xml	5	4	3	805	506	922	676	797	741.2
23_08_2014_SUBJECT1_TRIAL_5.xml	1	1	4	490	590	400	590	390	492
18_08_2014_SUBJECT1_TRIAL_2.xml	1	2	4	233	225	260	205	267	238
18_08_2014_SUBJECT1_TRIAL_16.xml	1	2	4	250	240	290	240	270	258
20_08_2014_SUBJECT1_TRIAL_4.xml	1	2	4	212	217	203	217	235	216.8
21_08_2014_SUBJECT1_TRIAL_1.xml	1	2	4	335	290	334	308	372	327.8
21_08_2014_SUBJECT1_TRIAL_9.xml	1	2	4	251	212	253	219	254	237.8
23_08_2014_SUBJECT1_TRIAL_5.xml	1	2	4	339	296	254	264	290	288.6
23_08_2014_SUBJECT1_TRIAL_10.xml	1	2	4	267	245	272	251	264	259.8
18_08_2014_SUBJECT1_TRIAL_2.xml	1	3	4	267	256	267	388	199	275.4
18_08_2014_SUBJECT1_TRIAL_4.xml	1	3	4	348	371	377	354	232	336.4
18_08_2014_SUBJECT1_TRIAL_6.xml	1	3	4	391	449	379	429	268	383.2
20_08_2014_SUBJECT1_TRIAL_7.xml	1	3	4	214	270	306	326	171	257.4
20_08_2014_SUBJECT1_TRIAL_11.xml	1	3	4	185	156	201	217	131	178
21_08_2014_SUBJECT1_TRIAL_1.xml	1	3	4	300	300	310	250	170	266
21_08_2014_SUBJECT1_TRIAL_2.xml	1	3	4	335	401	333	436	245	350
23_08_2014_SUBJECT1_TRIAL_2.xml	1	3	4	299	465	380	491	303	387.6
23_08_2014_SUBJECT1_TRIAL_4.xml	1	3	4	362	412	323	426	318	368.2
18_08_2014_SUBJECT1_TRIAL_6.xml	1	4	4	269	355	259	240	434	311.4
18_08_2014_SUBJECT1_TRIAL_14.xml	1	4	4	229	346	227	223	422	289.4
20_08_2014_SUBJECT1_TRIAL_1.xml	1	4	4	242	197	216	193	242	218
20_08_2014_SUBJECT1_TRIAL_3.xml	1	4	4	220	275	253	176	206	226
20_08_2014_SUBJECT1_TRIAL_6.xml	1	4	4	230	210	120	300	260	224
20_08_2014_SUBJECT1_TRIAL_10	1	4	4	176	172	153	184	267	190.4
21_08_2014_SUBJECT1_TRIAL_3	1	4	4	432	586	307	349	368	408.4
21_08_2014_SUBJECT1_TRIAL_9	1	4	4	267	228	208	218	273	238.8
23_08_2014_SUBJECT1_TRIAL_6	1	4	4	235	261	202	225	320	248.6
23_08_2014_SUBJECT1_TRIAL_8	1	4	4	299	403	243	309	372	325.2
23_08_2014_SUBJECT1_TRIAL_10	1	4	4	219	308	205	258	342	266.4
18_08_2014_SUBJECT2_TRIAL_5	2	1	4	158	81	249	221	218	185.4
20_08_2014_SUBJECT2_TRIAL_6	2	1	4	120	100	150	150	310	166
20_08_2014_SUBJECT2_TRIAL_18	2	1	4	111	72	154	78	220	127
21_08_2014_SUBJECT2_TRIAL_7	2	2	4	350	350	240	480	400	364
18_08_2014_SUBJECT2_TRIAL_1.xml	2	3	4	129	448	85	432	187	256.2
18_08_2014_SUBJECT2_TRIAL_5.xml	2	3	4	207	439	185	457	86	274.8
18_08_2014_SUBJECT2_TRIAL_10.xml	2	3	4	342	595	150	563	260	382
20_08_2014_SUBJECT2_TRIAL_3.xml	2	3	4	125	368	109	345	115	212.4
20_08_2014_SUBJECT2_TRIAL_6.xml	2	3	4	355	302	122	370	349	299.6
20_08_2014_SUBJECT2_TRIAL_17.xml	2	3	4	128	416	116	311	262	246.6
20_08_2014_SUBJECT2_TRIAL_18.xml	2	3	4	424	438	264	524	264	382.8
20_08_2014_SUBJECT2_TRIAL_19.xml	2	3	4	260	296	106	349	289	260
21_08_2014_SUBJECT2_TRIAL_8.xml	2	3	4	113	246	262	288	182	218.2
21_08_2014_SUBJECT2_TRIAL_11.xml	2	3	4	160	490	180	540	30	280
21_08_2014_SUBJECT2_TRIAL_12.xml	2	3	4	276	340	119	421	246	280.4
18_08_2014_SUBJECT2_TRIAL_1.xml	2	4	4	283	383	294	370	358	337.6
18_08_2014_SUBJECT2_TRIAL_2.xml	2	4	4	286	352	366	319	432	351
18_08_2014_SUBJECT2_TRIAL_9.xml	2	4	4	205	311	284	347	307	290.8
18_08_2014_SUBJECT2_TRIAL_12.xml	2	4	4	295	236	352	280	433	319.2
20_08_2014_SUBJECT2_TRIAL_6.xml	2	4	4	419	346	403	314	533	403
20_08_2014_SUBJECT2_TRIAL_9.xml	2	4	4	318	226	373	233	363	302.6
20_08_2014_SUBJECT2_TRIAL_10.xml	2	4	4	229	334	279	305	308	291
20_08_2014_SUBJECT2_TRIAL_11.xml	2	4	4	422	367	436	297	474	399.2
20_08_2014_SUBJECT2_TRIAL_13.xml	2	4	4	330	220	310	260	500	324
20_08_2014_SUBJECT2_TRIAL_15.xml	2	4	4	361	333	384	267	445	358
20_08_2014_SUBJECT2_TRIAL_20.xml	2	4	4	208	270	223	269	291	252.2
20_08_2014_SUBJECT2_TRIAL_21.xml	2	4	4	331	372	372	293	468	367.2
21_08_2014_SUBJECT2_TRIAL_3.xml	2	4	4	206	204	233	245	224	222.4
21_08_2014_SUBJECT2_TRIAL_9.xml	2	4	4	272	261	312	270	399	302.8
19_08_2014_SUBJECT3_TRIAL_9.xml	3	1	4	178	256	213	248	147	208.4
19_08_2014_SUBJECT3_TRIAL_16.xml	3	1	4	142	112	208	213	152	165.4
19_08_2014_SUBJECT3_TRIAL_18.xml	3	1	4	177	150	273	256	149	201
19_08_2014_SUBJECT3_TRIAL_24.xml	3	1	4	108	116	148	145	102	123.8
19_08_2014_SUBJECT3_TRIAL_26.xml	3	1	4	155	154	160	175	143	157.4
19_08_2014_SUBJECT3_TRIAL_27.xml	3	1	4	117	166	137	102	124	129.2
19_08_2014_SUBJECT3_TRIAL_29.xml	3	1	4	184	317	264	249	153	233.4
20_08_2014_SUBJECT3_TRIAL_2.xml	3	1	4	176	187	247	229	141	196
20_08_2014_SUBJECT3_TRIAL_3.xml	3	1	4	134	114	198	140	107	138.6
20_08_2014_SUBJECT3_TRIAL_9.xml	3	1	4	185	207	235	261	156	208.8
21_08_2014_SUBJECT3_TRIAL_3.xml	3	1	4	161	204	266	276	138	209
21_08_2014_SUBJECT3_TRIAL_5.xml	3	1	4	190	260	280	320	160	242
21_08_2014_SUBJECT3_TRIAL_6.xml	3	1	4	167	231	250	250	117	203
21_08_2014_SUBJECT3_TRIAL_8.xml	3	1	4	219	249	268	301	207	248.8
21_08_2014_SUBJECT3_TRIAL_9.xml	3	1	4	215	195	331	342	181	252.8
23_08_2014_SUBJECT3_TRIAL_1.xml	3	1	4	129	179	174	204	116	160.4
23_08_2014_SUBJECT3_TRIAL_3.xml	3	1	4	167	159	219	206	132	176.6
23_08_2014_SUBJECT3_TRIAL_5.xml	3	1	4	99	125	143	89	136	118.4
23_08_2014_SUBJECT3_TRIAL_7.xml	3	1	4	178	166	253	305	130	206.4
19_08_2014_SUBJECT3_TRIAL_12.xml	3	2	4	454	383	432	285	326	376
19_08_2014_SUBJECT3_TRIAL_15.xml	3	2	4	322	240	383	277	318	308
19_08_2014_SUBJECT3_TRIAL_16.xml	3	2	4	225	247	245	211	220	229.6
19_08_2014_SUBJECT3_TRIAL_23.xml	3	2	4	283	366	190	336	380	311
19_08_2014_SUBJECT3_TRIAL_31.xml	3	2	4	271	195	309	253	259	257.4
20_08_2014_SUBJECT3_TRIAL_3.xml	3	2	4	420	400	270	340	180	322
20_08_2014_SUBJECT3_TRIAL_7.xml	3	2	4	343	231	394	225	377	314
20_08_2014_SUBJECT3_TRIAL_12.xml	3	2	4	206	260	203	209	235	222.6
23_08_2014_SUBJECT3_TRIAL_2.xml	3	2	4	216	211	195	221	236	215.8
23_08_2014_SUBJECT3_TRIAL_4.xml	3	2	4	257	211	309	237	294	261.6
23_08_2014_SUBJECT3_TRIAL_5.xml	3	2	4	305	213	340	234	288	276
23_08_2014_SUBJECT3_TRIAL_7.xml	3	2	4	260	245	212	255	199	234.2
23_08_2014_SUBJECT3_TRIAL_8.xml	3	2	4	222	211	299	188	340	252
19_08_2014_SUBJECT3_TRIAL_9.xml	3	3	4	332	349	276	272	169	279.6
19_08_2014_SUBJECT3_TRIAL_11.xml	3	3	4	301	340	261	265	200	273.4
19_08_2014_SUBJECT3_TRIAL_13.xml	3	3	4	270	299	215	220	171	235
19_08_2014_SUBJECT3_TRIAL_14.xml	3	3	4	418	505	365	250	342	376
19_08_2014_SUBJECT3_TRIAL_15.xml	3	3	4	358	331	296	282	195	292.4
19_08_2014_SUBJECT3_TRIAL_16.xml	3	3	4	312	366	302	202	180	272.4
19_08_2014_SUBJECT3_TRIAL_19.xml	3	3	4	285	242	189	215	139	214
19_08_2014_SUBJECT3_TRIAL_21.xml	3	3	4	327	284	234	226	181	250.4
19_08_2014_SUBJECT3_TRIAL_22.xml	3	3	4	378	461	350	235	246	334
19_08_2014_SUBJECT3_TRIAL_23.xml	3	3	4	285	318	245	178	162	237.6
19_08_2014_SUBJECT3_TRIAL_26.xml	3	3	4	347	393	314	296	203	310.6
19_08_2014_SUBJECT3_TRIAL_28.xml	3	3	4	328	358	297	177	244	280.8
20_08_2014_SUBJECT3_TRIAL_1.xml	3	3	4	246	227	234	298	37	208.4
20_08_2014_SUBJECT3_TRIAL_6.xml	3	3	4	290	296	235	283	111	243
20_08_2014_SUBJECT3_TRIAL_9.xml	3	3	4	318	317	261	208	171	255
20_08_2014_SUBJECT3_TRIAL_10.xml	3	3	4	350	320	270	190	270	280
20_08_2014_SUBJECT3_TRIAL_11.xml	3	3	4	276	302	234	235	121	233.6
21_08_2014_SUBJECT3_TRIAL_8.xml	3	3	4	358	400	290	235	216	299.8
21_08_2014_SUBJECT3_TRIAL_9.xml	3	3	4	362	415	326	132	429	332.8
23_08_2014_SUBJECT3_TRIAL_1.xml	3	3	4	271	346	267	183	88	231
23_08_2014_SUBJECT3_TRIAL_2.xml	3	3	4	323	334	235	174	207	254.6
23_08_2014_SUBJECT3_TRIAL_3.xml	3	3	4	259	288	267	110	221	229
23_08_2014_SUBJECT3_TRIAL_7.xml	3	3	4	376	411	313	167	319	317.2
23_08_2014_SUBJECT3_TRIAL_8.xml	3	3	4	333	388	283	213	130	269.4
19_08_2014_SUBJECT3_TRIAL_8.xml	3	4	4	388	380	386	245	418	363.4
19_08_2014_SUBJECT3_TRIAL_12.xml	3	4	4	350	346	377	289	458	364
19_08_2014_SUBJECT3_TRIAL_14.xml	3	4	4	520	361	544	357	363	429
19_08_2014_SUBJECT3_TRIAL_15.xml	3	4	4	333	277	322	259	326	303.4
19_08_2014_SUBJECT3_TRIAL_16.xml	3	4	4	335	227	381	315	343	320.2
19_08_2014_SUBJECT3_TRIAL_26.xml	3	4	4	283	217	291	359	356	301.2
19_08_2014_SUBJECT3_TRIAL_28.xml	3	4	4	354	305	374	261	367	332.2
19_08_2014_SUBJECT3_TRIAL_32.xml	3	4	4	348	258	255	267	461	317.8
19_08_2014_SUBJECT3_TRIAL_33.xml	3	4	4	290	255	300	214	383	288.4
20_08_2014_SUBJECT3_TRIAL_2.xml	3	4	4	337	254	330	265	388	314.8
20_08_2014_SUBJECT3_TRIAL_11.xml	3	4	4	446	250	373	345	457	374.2
20_08_2014_SUBJECT3_TRIAL_13.xml	3	4	4	214	187	298	243	321	252.6
21_08_2014_SUBJECT3_TRIAL_3.xml	3	4	4	460	359	387	343	427	395.2
21_08_2014_SUBJECT3_TRIAL_6.xml	3	4	4	385	406	405	259	281	347.2
21_08_2014_SUBJECT3_TRIAL_7.xml	3	4	4	429	323	511	315	275	370.6
21_08_2014_SUBJECT3_TRIAL_8.xml	3	4	4	378	359	385	270	256	329.6
21_08_2014_SUBJECT3_TRIAL_9.xml	3	4	4	322	326	315	244	301	301.6
23_08_2014_SUBJECT3_TRIAL_2.xml	3	4	4	343	276	366	276	537	359.6
23_08_2014_SUBJECT3_TRIAL_4.xml	3	4	4	290	310	440	290	530	372
23_08_2014_SUBJECT3_TRIAL_5.xml	3	4	4	373	410	477	341	481	416.4
19_08_2014_SUBJECT4_TRIAL_16.xml	4	1	4	244	190	220	124	310	217.6
19_08_2014_SUBJECT4_TRIAL_19.xml	4	1	4	558	534	394	553	465	500.8
19_08_2014_SUBJECT4_TRIAL_26.xml	4	1	4	420	560	380	250	530	428
19_08_2014_SUBJECT4_TRIAL_27.xml	4	1	4	412	291	392	132	415	328.4
19_08_2014_SUBJECT4_TRIAL_28.xml	4	1	4	472	441	418	271	439	408.2
21_08_2014_SUBJECT4_TRIAL_7.xml	4	1	4	407	171	304	294	260	287.2
21_08_2014_SUBJECT4_TRIAL_8.xml	4	1	4	410	226	392	228	441	339.4
21_08_2014_SUBJECT4_TRIAL_9.xml	4	1	4	275	57	296	265	227	224
23_08_2014_SUBJECT4_TRIAL_6.xml	4	1	4	330	387	308	229	416	334
19_08_2014_SUBJECT4_TRIAL_3.xml	4	2	4	470	251	464	549	307	408.2
19_08_2014_SUBJECT4_TRIAL_7.xml	4	2	4	479	309	462	597	348	439
19_08_2014_SUBJECT4_TRIAL_17.xml	4	2	4	319	373	189	285	313	295.8
19_08_2014_SUBJECT4_TRIAL_20.xml	4	2	4	374	294	342	416	275	340.2
19_08_2014_SUBJECT4_TRIAL_21.xml	4	2	4	484	350	470	459	362	425
19_08_2014_SUBJECT4_TRIAL_23.xml	4	2	4	400	280	330	390	290	338
19_08_2014_SUBJECT4_TRIAL_24.xml	4	2	4	245	204	253	312	210	244.8
21_08_2014_SUBJECT4_TRIAL_1.xml	4	2	4	468	432	354	223	408	377
21_08_2014_SUBJECT4_TRIAL_4.xml	4	2	4	331	142	369	432	188	292.4
21_08_2014_SUBJECT4_TRIAL_5.xml	4	2	4	411	165	462	598	224	372
21_08_2014_SUBJECT4_TRIAL_6.xml	4	2	4	402	316	390	460	315	376.6
21_08_2014_SUBJECT4_TRIAL_9.xml	4	2	4	500	384	361	477	404	425.2
21_08_2014_SUBJECT4_TRIAL_12.xml	4	2	4	280	221	266	328	219	262.8
23_08_2014_SUBJECT4_TRIAL_4.xml	4	2	4	357	248	376	367	247	319
23_08_2014_SUBJECT4_TRIAL_5.xml	4	2	4	412	209	427	382	196	325.2
23_08_2014_SUBJECT4_TRIAL_6.xml	4	2	4	362	197	357	346	235	299.4
19_08_2014_SUBJECT4_TRIAL_7.xml	4	3	4	292	477	246	437	292	348.8
19_08_2014_SUBJECT4_TRIAL_15.xml	4	3	4	340	490	340	520	140	366
19_08_2014_SUBJECT4_TRIAL_16.xml	4	3	4	378	480	375	429	307	393.8
19_08_2014_SUBJECT4_TRIAL_17.xml	4	3	4	350	449	333	406	316	370.8
19_08_2014_SUBJECT4_TRIAL_22.xml	4	3	4	243	307	299	347	281	295.4
19_08_2014_SUBJECT4_TRIAL_24.xml	4	3	4	424	586	309	555	298	434.4
19_08_2014_SUBJECT4_TRIAL_26.xml	4	3	4	377	419	315	387	242	348
21_08_2014_SUBJECT4_TRIAL_1.xml	4	3	4	276	249	217	310	317	273.8
23_08_2014_SUBJECT4_TRIAL_4.xml	4	3	4	403	484	372	481	310	410
19_08_2014_SUBJECT4_TRIAL_6.xml	4	4	4	457	448	376	390	375	409.2
19_08_2014_SUBJECT4_TRIAL_7.xml	4	4	4	289	277	237	315	283	280.2
19_08_2014_SUBJECT4_TRIAL_8.xml	4	4	4	284	179	363	337	177	268
19_08_2014_SUBJECT4_TRIAL_11.xml	4	4	4	429	386	402	356	412	397
19_08_2014_SUBJECT4_TRIAL_17.xml	4	4	4	311	186	356	337	199	277.8
19_08_2014_SUBJECT4_TRIAL_20.xml	4	4	4	307	355	327	329	300	323.6
21_08_2014_SUBJECT4_TRIAL_1.xml	4	4	4	604	416	468	488	485	492.2
21_08_2014_SUBJECT4_TRIAL_2.xml	4	4	4	457	480	379	347	523	437.2
21_08_2014_SUBJECT4_TRIAL_4.xml	4	4	4	357	297	346	377	310	337.4
21_08_2014_SUBJECT4_TRIAL_5.xml	4	4	4	454	545	344	447	537	465.4
21_08_2014_SUBJECT4_TRIAL_6.xml	4	4	4	320	380	260	370	350	336
21_08_2014_SUBJECT4_TRIAL_12.xml	4	4	4	301	234	330	356	192	282.6
21_08_2014_SUBJECT4_TRIAL_16.xml	4	4	4	385	421	275	426	413	384
23_08_2014_SUBJECT4_TRIAL_4.xml	4	4	4	270	190	272	340	160	246.4
21_08_2014_SUBJECT5_TRIAL_3.xml	5	1	4	480	550	510	550	430	504
21_08_2014_SUBJECT5_TRIAL_8.xml	5	1	4	461	422	413	526	349	434.2
22_08_2014_SUBJECT5_TRIAL_1.xml	5	1	4	384	384	392	352	355	373.4
22_08_2014_SUBJECT5_TRIAL_8.xml	5	1	4	557	638	503	692	485	575
22_08_2014_SUBJECT5_TRIAL_10.xml	5	1	4	509	639	342	620	477	517.4
23_08_2014_SUBJECT5_TRIAL_4.xml	5	1	4	526	529	335	546	450	477.2
23_08_2014_SUBJECT5_TRIAL_8.xml	5	1	4	451	440	451	299	443	416.8
23_08_2014_SUBJECT5_TRIAL_9.xml	5	1	4	412	421	381	405	351	394
21_08_2014_SUBJECT5_TRIAL_9.xml	5	2	4	465	508	503	544	589	521.8
21_08_2014_SUBJECT5_TRIAL_10.xml	5	2	4	554	481	634	589	453	542.2
22_08_2014_SUBJECT5_TRIAL_2.xml	5	2	4	721	657	706	593	472	629.8
22_08_2014_SUBJECT5_TRIAL_6.xml	5	2	4	576	453	608	571	419	525.4
22_08_2014_SUBJECT5_TRIAL_9.xml	5	2	4	523	341	456	555	400	455
23_08_2014_SUBJECT5_TRIAL_3.xml	5	2	4	536	430	349	365	331	402.2
23_08_2014_SUBJECT5_TRIAL_4.xml	5	2	4	656	786	701	753	891	757.4
23_08_2014_SUBJECT5_TRIAL_7.xml	5	2	4	690	650	700	330	490	572
21_08_2014_SUBJECT5_TRIAL_2.xml	5	3	4	572	385	382	450	502	458.2
21_08_2014_SUBJECT5_TRIAL_3.xml	5	3	4	524	350	544	349	347	422.8
21_08_2014_SUBJECT5_TRIAL_4.xml	5	3	4	698	471	394	481	659	540.6
22_08_2014_SUBJECT5_TRIAL_2.xml	5	3	4	513	577	132	771	438	486.2
22_08_2014_SUBJECT5_TRIAL_8.xml	5	3	4	404	604	140	364	476	397.6
22_08_2014_SUBJECT5_TRIAL_9.xml	5	3	4	455	266	198		355	318.5
23_08_2014_SUBJECT5_TRIAL_2.xml	5	3	4	414	484	247	227	396	353.6
23_08_2014_SUBJECT5_TRIAL_6.xml	5	3	4	452	531	174	408	417	396.4
23_08_2014_SUBJECT5_TRIAL_9.xml	5	3	4	520	810	150	390	580	490
21_08_2014_SUBJECT5_TRIAL_10.xml	5	4	4	450	380	240	340	520	386
22_08_2014_SUBJECT5_TRIAL_4.xml	5	4	4	462	550	256	337	432	407.4
22_08_2014_SUBJECT5_TRIAL_9.xml	5	4	4	469	478	247	270	493	391.4
22_08_2014_SUBJECT5_TRIAL_11.xml	5	4	4	336	479	317	170	408	342
23_08_2014_SUBJECT1_TRIAL_5.xml	1	1	5	430	350	350	580	450	432
18_08_2014_SUBJECT1_TRIAL_2.xml	1	2	5	275	312	273	276	278	282.8
18_08_2014_SUBJECT1_TRIAL_16.xml	1	2	5	290	410	270	290	320	316
20_08_2014_SUBJECT1_TRIAL_4.xml	1	2	5	292	290	298	307	349	307.2
21_08_2014_SUBJECT1_TRIAL_1.xml	1	2	5	236	359	242	285	270	278.4
21_08_2014_SUBJECT1_TRIAL_9.xml	1	2	5	256	317	307	266	305	290.2
23_08_2014_SUBJECT1_TRIAL_5.xml	1	2	5	270	301	235	250	282	267.6
23_08_2014_SUBJECT1_TRIAL_10.xml	1	2	5	325	432	265	299	352	334.6
18_08_2014_SUBJECT1_TRIAL_2.xml	1	3	5	231	228	226	269	251	241
18_08_2014_SUBJECT1_TRIAL_4.xml	1	3	5	253	224	247	231	277	246.4
18_08_2014_SUBJECT1_TRIAL_6.xml	1	3	5	249	272	255	294	283	270.6
20_08_2014_SUBJECT1_TRIAL_7.xml	1	3	5	189	211	199	263	233	219
20_08_2014_SUBJECT1_TRIAL_11.xml	1	3	5	237	251	240	234	245	241.4
21_08_2014_SUBJECT1_TRIAL_1.xml	1	3	5	190	260	250	320	300	264
21_08_2014_SUBJECT1_TRIAL_2.xml	1	3	5	259	237	236	211	286	245.8
23_08_2014_SUBJECT1_TRIAL_2.xml	1	3	5	244	240	267	277	238	253.2
23_08_2014_SUBJECT1_TRIAL_4.xml	1	3	5	257	255	270	347	309	287.6
18_08_2014_SUBJECT1_TRIAL_6.xml	1	4	5	249	244	192	219	238	228.4
18_08_2014_SUBJECT1_TRIAL_14.xml	1	4	5	233	242	189	186	219	213.8
20_08_2014_SUBJECT1_TRIAL_1.xml	1	4	5	181	182	166	185	193	181.4
20_08_2014_SUBJECT1_TRIAL_3.xml	1	4	5	236	219	181	276	210	224.4
20_08_2014_SUBJECT1_TRIAL_6.xml	1	4	5	160	210	150	200	180	180
20_08_2014_SUBJECT1_TRIAL_10	1	4	5	195	196	187	172	190	188
21_08_2014_SUBJECT1_TRIAL_3	1	4	5	202	233	189	199	217	208
21_08_2014_SUBJECT1_TRIAL_9	1	4	5	201	209	206	206	203	205
23_08_2014_SUBJECT1_TRIAL_6	1	4	5	241	266	213	238	285	248.6
23_08_2014_SUBJECT1_TRIAL_8	1	4	5	219	241	200	213	254	225.4
23_08_2014_SUBJECT1_TRIAL_10	1	4	5	239	247	221	207	245	231.8
18_08_2014_SUBJECT2_TRIAL_5	2	1	5	84	188	159	277	156	172.8
20_08_2014_SUBJECT2_TRIAL_6	2	1	5	120	220		450	230	255
20_08_2014_SUBJECT2_TRIAL_18	2	1	5	224	364	19	472	266	269
21_08_2014_SUBJECT2_TRIAL_7	2	2	5	360	470	390	510	430	432
18_08_2014_SUBJECT2_TRIAL_1.xml	2	3	5	274	299	466	370	342	350.2
18_08_2014_SUBJECT2_TRIAL_5.xml	2	3	5	312	263	334	254	245	281.6
18_08_2014_SUBJECT2_TRIAL_10.xml	2	3	5	277	345	379	332	337	334
20_08_2014_SUBJECT2_TRIAL_3.xml	2	3	5	351	343	470	414	431	401.8
20_08_2014_SUBJECT2_TRIAL_6.xml	2	3	5	275	324	335	490	434	371.6
20_08_2014_SUBJECT2_TRIAL_17.xml	2	3	5	312	359	464	255	343	346.6
20_08_2014_SUBJECT2_TRIAL_18.xml	2	3	5	200	250	364	502	391	341.4
20_08_2014_SUBJECT2_TRIAL_19.xml	2	3	5	275	304	336	381	295	318.2
21_08_2014_SUBJECT2_TRIAL_8.xml	2	3	5	368	266	493	364	382	374.6
21_08_2014_SUBJECT2_TRIAL_11.xml	2	3	5	250	350	580	390	440	402
21_08_2014_SUBJECT2_TRIAL_12.xml	2	3	5	265	364	383	323	309	328.8
18_08_2014_SUBJECT2_TRIAL_1.xml	2	4	5	170	312	214	466	348	302
18_08_2014_SUBJECT2_TRIAL_2.xml	2	4	5	244	266	408	355	363	327.2
18_08_2014_SUBJECT2_TRIAL_9.xml	2	4	5	171	256	286	359	343	283
18_08_2014_SUBJECT2_TRIAL_12.xml	2	4	5	167	113	406	411	327	284.8
20_08_2014_SUBJECT2_TRIAL_6.xml	2	4	5	334	239	415	432	464	376.8
20_08_2014_SUBJECT2_TRIAL_9.xml	2	4	5	216	173	383	460	546	355.6
20_08_2014_SUBJECT2_TRIAL_10.xml	2	4	5	386	402	458	377	237	372
20_08_2014_SUBJECT2_TRIAL_11.xml	2	4	5	312	253	420	389	500	374.8
20_08_2014_SUBJECT2_TRIAL_13.xml	2	4	5	280	130	450	440	320	324
20_08_2014_SUBJECT2_TRIAL_15.xml	2	4	5	202	176	414	499	483	354.8
20_08_2014_SUBJECT2_TRIAL_20.xml	2	4	5	382	394	356	322	192	329.2
20_08_2014_SUBJECT2_TRIAL_21.xml	2	4	5	226	251	353	386	405	324.2
21_08_2014_SUBJECT2_TRIAL_3.xml	2	4	5	303	314	339	327	228	302.2
21_08_2014_SUBJECT2_TRIAL_9.xml	2	4	5	348	331	327	325	248	315.8
19_08_2014_SUBJECT3_TRIAL_9.xml	3	1	5	437	347	528	352	379	408.6
19_08_2014_SUBJECT3_TRIAL_16.xml	3	1	5	504	430	493	290	376	418.6
19_08_2014_SUBJECT3_TRIAL_18.xml	3	1	5	720	619	566	384	527	563.2
19_08_2014_SUBJECT3_TRIAL_24.xml	3	1	5	459	290	495	351	321	383.2
19_08_2014_SUBJECT3_TRIAL_26.xml	3	1	5	330	167	285	236	362	276
19_08_2014_SUBJECT3_TRIAL_27.xml	3	1	5	210	223	448	392	308	316.2
19_08_2014_SUBJECT3_TRIAL_29.xml	3	1	5	549	461	503	91	379	396.6
20_08_2014_SUBJECT3_TRIAL_2.xml	3	1	5	594	477	565	167	376	435.8
20_08_2014_SUBJECT3_TRIAL_3.xml	3	1	5	427	241	405	333	397	360.6
20_08_2014_SUBJECT3_TRIAL_9.xml	3	1	5	409	304	443	308	383	369.4
21_08_2014_SUBJECT3_TRIAL_3.xml	3	1	5	673	617	656	329	392	533.4
21_08_2014_SUBJECT3_TRIAL_5.xml	3	1	5	570	410	540	490	450	492
21_08_2014_SUBJECT3_TRIAL_6.xml	3	1	5	524	258	607	458	514	472.2
21_08_2014_SUBJECT3_TRIAL_8.xml	3	1	5	392	200	348	201	429	314
21_08_2014_SUBJECT3_TRIAL_9.xml	3	1	5	492	388	468	516	421	457
23_08_2014_SUBJECT3_TRIAL_1.xml	3	1	5	462	324	638	528	304	451.2
23_08_2014_SUBJECT3_TRIAL_3.xml	3	1	5	581	514	497	204	377	434.6
23_08_2014_SUBJECT3_TRIAL_5.xml	3	1	5	252	236	454	98	161	240.2
23_08_2014_SUBJECT3_TRIAL_7.xml	3	1	5	740	634	616	107	370	493.4
19_08_2014_SUBJECT3_TRIAL_12.xml	3	2	5	687	361	488	560	317	482.6
19_08_2014_SUBJECT3_TRIAL_15.xml	3	2	5	524	467	503	331	500	465
19_08_2014_SUBJECT3_TRIAL_16.xml	3	2	5	209	99	388	338	296	266
19_08_2014_SUBJECT3_TRIAL_23.xml	3	2	5	440	528	654	548	377	509.4
19_08_2014_SUBJECT3_TRIAL_31.xml	3	2	5	268	160	396	421	526	354.2
20_08_2014_SUBJECT3_TRIAL_3.xml	3	2	5	500	470	600	440	370	476
20_08_2014_SUBJECT3_TRIAL_7.xml	3	2	5	400	176	249	494	561	376
20_08_2014_SUBJECT3_TRIAL_12.xml	3	2	5	273	53	435	428	133	264.4
23_08_2014_SUBJECT3_TRIAL_2.xml	3	2	5	269	28	443	415	212	273.4
23_08_2014_SUBJECT3_TRIAL_4.xml	3	2	5	358	131	473	463	319	348.8
23_08_2014_SUBJECT3_TRIAL_5.xml	3	2	5	454	118	514	526	451	412.6
23_08_2014_SUBJECT3_TRIAL_7.xml	3	2	5	130	237	132	80	470	209.8
23_08_2014_SUBJECT3_TRIAL_8.xml	3	2	5	566	189	600	598	429	476.4
19_08_2014_SUBJECT3_TRIAL_9.xml	3	3	5	377	295	406	380	412	374
19_08_2014_SUBJECT3_TRIAL_11.xml	3	3	5	330	238	343	327	348	317.2
19_08_2014_SUBJECT3_TRIAL_13.xml	3	3	5	299	188	324	312	321	288.8
19_08_2014_SUBJECT3_TRIAL_14.xml	3	3	5	298	273	295	265	280	282.2
19_08_2014_SUBJECT3_TRIAL_15.xml	3	3	5	257	166	322	407	365	303.4
19_08_2014_SUBJECT3_TRIAL_16.xml	3	3	5	273	136	343	312	278	268.4
19_08_2014_SUBJECT3_TRIAL_19.xml	3	3	5	344	168	313	298	306	285.8
19_08_2014_SUBJECT3_TRIAL_21.xml	3	3	5	307	231	331	327	408	320.8
19_08_2014_SUBJECT3_TRIAL_22.xml	3	3	5	239	148	298	291	297	254.6
19_08_2014_SUBJECT3_TRIAL_23.xml	3	3	5	372	256	412	497	387	384.8
19_08_2014_SUBJECT3_TRIAL_26.xml	3	3	5	335	266	340	330	347	323.6
19_08_2014_SUBJECT3_TRIAL_28.xml	3	3	5	294	221	308	307	315	289
20_08_2014_SUBJECT3_TRIAL_1.xml	3	3	5	277	135	382	341	296	286.2
20_08_2014_SUBJECT3_TRIAL_6.xml	3	3	5	232	167	275	369	292	267
20_08_2014_SUBJECT3_TRIAL_9.xml	3	3	5	235	186	311	354	297	276.6
20_08_2014_SUBJECT3_TRIAL_10.xml	3	3	5	290	110	330	390	310	286
20_08_2014_SUBJECT3_TRIAL_11.xml	3	3	5	305	223	333	333	349	308.6
21_08_2014_SUBJECT3_TRIAL_8.xml	3	3	5	273	201	310	330	414	305.6
21_08_2014_SUBJECT3_TRIAL_9.xml	3	3	5	345	233	352	301	279	302
23_08_2014_SUBJECT3_TRIAL_1.xml	3	3	5	264	186	291	213	253	241.4
23_08_2014_SUBJECT3_TRIAL_2.xml	3	3	5	370	233	370	249	256	295.6
23_08_2014_SUBJECT3_TRIAL_3.xml	3	3	5	383	402	319	134	291	305.8
23_08_2014_SUBJECT3_TRIAL_7.xml	3	3	5	321	281	339	239	291	294.2
23_08_2014_SUBJECT3_TRIAL_8.xml	3	3	5	381	283	402	244	210	304
19_08_2014_SUBJECT3_TRIAL_8.xml	3	4	5	155	136	225	230	341	217.4
19_08_2014_SUBJECT3_TRIAL_12.xml	3	4	5	148	125	209	217	367	213.2
19_08_2014_SUBJECT3_TRIAL_14.xml	3	4	5	335	266	318	156	499	314.8
19_08_2014_SUBJECT3_TRIAL_15.xml	3	4	5	160	129	200	203	313	201
19_08_2014_SUBJECT3_TRIAL_16.xml	3	4	5	122	101	200	248	315	197.2
19_08_2014_SUBJECT3_TRIAL_26.xml	3	4	5	168	103	197	187	364	203.8
19_08_2014_SUBJECT3_TRIAL_28.xml	3	4	5	178	132	241	188	371	222
19_08_2014_SUBJECT3_TRIAL_32.xml	3	4	5	71	51	103	172	404	160.2
19_08_2014_SUBJECT3_TRIAL_33.xml	3	4	5	173	135	213	227	355	220.6
20_08_2014_SUBJECT3_TRIAL_2.xml	3	4	5	88	54	205	264	385	199.2
20_08_2014_SUBJECT3_TRIAL_11.xml	3	4	5	226	157	213	176	410	236.4
20_08_2014_SUBJECT3_TRIAL_13.xml	3	4	5	126	126	176	161	384	194.6
21_08_2014_SUBJECT3_TRIAL_3.xml	3	4	5	114	80	202	362	374	226.4
21_08_2014_SUBJECT3_TRIAL_6.xml	3	4	5	118	66	234	234	362	202.8
21_08_2014_SUBJECT3_TRIAL_7.xml	3	4	5	163	118	255	201	379	223.2
21_08_2014_SUBJECT3_TRIAL_8.xml	3	4	5	152	117	225	229	318	208.2
21_08_2014_SUBJECT3_TRIAL_9.xml	3	4	5	150	77	223	284	419	230.6
23_08_2014_SUBJECT3_TRIAL_2.xml	3	4	5	110	109	179	238	316	190.4
23_08_2014_SUBJECT3_TRIAL_4.xml	3	4	5	40	30	220	210	310	162
23_08_2014_SUBJECT3_TRIAL_5.xml	3	4	5	130	118	246	228	302	204.8
19_08_2014_SUBJECT4_TRIAL_16.xml	4	1	5	467	149	331	391	375	342.6
19_08_2014_SUBJECT4_TRIAL_19.xml	4	1	5	583	376	452	710	342	492.6
19_08_2014_SUBJECT4_TRIAL_26.xml	4	1	5	620	430	510	840	270	534
19_08_2014_SUBJECT4_TRIAL_27.xml	4	1	5	659	496	504	637	422	543.6
19_08_2014_SUBJECT4_TRIAL_28.xml	4	1	5	517	200	490	546	286	407.8
21_08_2014_SUBJECT4_TRIAL_7.xml	4	1	5	321	142	596	419	448	385.2
21_08_2014_SUBJECT4_TRIAL_8.xml	4	1	5	480	185	783	653	663	552.8
21_08_2014_SUBJECT4_TRIAL_9.xml	4	1	5	109	97	403	358	311	255.6
23_08_2014_SUBJECT4_TRIAL_6.xml	4	1	5	656	155	509	696	352	473.6
19_08_2014_SUBJECT4_TRIAL_3.xml	4	2	5	142	226	178	273	826	329
19_08_2014_SUBJECT4_TRIAL_7.xml	4	2	5	160	176	196	197	738	293.4
19_08_2014_SUBJECT4_TRIAL_17.xml	4	2	5	356	141	295	416	153	272.2
19_08_2014_SUBJECT4_TRIAL_20.xml	4	2	5	184	254	235	178	340	238.2
19_08_2014_SUBJECT4_TRIAL_21.xml	4	2	5	164	223	281	230	272	234
19_08_2014_SUBJECT4_TRIAL_23.xml	4	2	5	120	330	310	160	320	248
19_08_2014_SUBJECT4_TRIAL_24.xml	4	2	5	130	176	217	261	543	265.4
21_08_2014_SUBJECT4_TRIAL_1.xml	4	2	5	216	336	262	220	334	273.6
21_08_2014_SUBJECT4_TRIAL_4.xml	4	2	5	213	257	268	215	395	269.6
21_08_2014_SUBJECT4_TRIAL_5.xml	4	2	5	237	266	274	237	382	279.2
21_08_2014_SUBJECT4_TRIAL_6.xml	4	2	5	153	153	130	174	683	258.6
21_08_2014_SUBJECT4_TRIAL_9.xml	4	2	5	252	133	273	343	359	272
21_08_2014_SUBJECT4_TRIAL_12.xml	4	2	5	153	166	216	215	525	255
23_08_2014_SUBJECT4_TRIAL_4.xml	4	2	5	150	257	131	120	742	280
23_08_2014_SUBJECT4_TRIAL_5.xml	4	2	5	197	354	179	254	424	281.6
23_08_2014_SUBJECT4_TRIAL_6.xml	4	2	5	134	276	178	261	581	286
19_08_2014_SUBJECT4_TRIAL_7.xml	4	3	5	199	221	186	252	192	210
19_08_2014_SUBJECT4_TRIAL_15.xml	4	3	5	160	190	150	190	170	172
19_08_2014_SUBJECT4_TRIAL_16.xml	4	3	5	200	209	197	238	202	209.2
19_08_2014_SUBJECT4_TRIAL_17.xml	4	3	5	148	159	152	184	139	156.4
19_08_2014_SUBJECT4_TRIAL_22.xml	4	3	5	190	226	157	230	187	198
19_08_2014_SUBJECT4_TRIAL_24.xml	4	3	5	171	187	142	195	151	169.2
19_08_2014_SUBJECT4_TRIAL_26.xml	4	3	5	162	190	136	213	182	176.6
21_08_2014_SUBJECT4_TRIAL_1.xml	4	3	5	207	214	189	246	199	211
23_08_2014_SUBJECT4_TRIAL_4.xml	4	3	5	187	212	184	224	201	201.6
19_08_2014_SUBJECT4_TRIAL_6.xml	4	4	5	127	142	129	144	188	146
19_08_2014_SUBJECT4_TRIAL_7.xml	4	4	5	123	124	163	163	183	151.2
19_08_2014_SUBJECT4_TRIAL_8.xml	4	4	5	119	148	120	139	168	138.8
19_08_2014_SUBJECT4_TRIAL_11.xml	4	4	5	141	135	140	159	182	151.4
19_08_2014_SUBJECT4_TRIAL_17.xml	4	4	5	130	162	121	161	139	142.6
19_08_2014_SUBJECT4_TRIAL_20.xml	4	4	5	110	137	99	126	135	121.4
21_08_2014_SUBJECT4_TRIAL_1.xml	4	4	5	140	164	141	129	205	155.8
21_08_2014_SUBJECT4_TRIAL_2.xml	4	4	5	156	175	175	124	241	174.2
21_08_2014_SUBJECT4_TRIAL_4.xml	4	4	5	127	137	115	143	206	145.6
21_08_2014_SUBJECT4_TRIAL_5.xml	4	4	5	144	129	150	179	176	155.6
21_08_2014_SUBJECT4_TRIAL_6.xml	4	4	5	110	130	120	140	180	136
21_08_2014_SUBJECT4_TRIAL_12.xml	4	4	5	131	159	132	126	214	152.4
21_08_2014_SUBJECT4_TRIAL_16.xml	4	4	5	106	120	112	127	165	126
23_08_2014_SUBJECT4_TRIAL_4.xml	4	4	5	150	148	144	144	200	157.2
21_08_2014_SUBJECT5_TRIAL_3.xml	5	1	5	750	250	410	640	160	442
21_08_2014_SUBJECT5_TRIAL_8.xml	5	1	5	590	301	239	724	272	425.2
22_08_2014_SUBJECT5_TRIAL_1.xml	5	1	5	317	164	179	511	208	275.8
22_08_2014_SUBJECT5_TRIAL_8.xml	5	1	5	636	114	298	564	253	373
22_08_2014_SUBJECT5_TRIAL_10.xml	5	1	5	544	341	408	613	481	477.4
23_08_2014_SUBJECT5_TRIAL_4.xml	5	1	5	542	289	191	522	204	349.6
23_08_2014_SUBJECT5_TRIAL_8.xml	5	1	5	364	408	176	434	276	331.6
23_08_2014_SUBJECT5_TRIAL_9.xml	5	1	5	458	372	310	692	341	434.6
21_08_2014_SUBJECT5_TRIAL_9.xml	5	2	5	254	256	254	445	368	315.4
21_08_2014_SUBJECT5_TRIAL_10.xml	5	2	5	473	646	570	347	571	521.4
22_08_2014_SUBJECT5_TRIAL_2.xml	5	2	5	464	685	363	328	906	549.2
22_08_2014_SUBJECT5_TRIAL_6.xml	5	2	5	196	328	370	369	473	347.2
22_08_2014_SUBJECT5_TRIAL_9.xml	5	2	5	459	684	435	193	818	517.8
23_08_2014_SUBJECT5_TRIAL_3.xml	5	2	5	121	96	247	353	292	221.8
23_08_2014_SUBJECT5_TRIAL_4.xml	5	2	5	379	647	576	441	714	551.4
23_08_2014_SUBJECT5_TRIAL_7.xml	5	2	5	120	180	170	590	510	314
21_08_2014_SUBJECT5_TRIAL_2.xml	5	3	5	390	540	317	194	88	305.8
21_08_2014_SUBJECT5_TRIAL_3.xml	5	3	5	407	398	339	119	338	320.2
21_08_2014_SUBJECT5_TRIAL_4.xml	5	3	5	515	637	438	123	100	362.6
22_08_2014_SUBJECT5_TRIAL_2.xml	5	3	5	284	452	319	296	73	284.8
22_08_2014_SUBJECT5_TRIAL_8.xml	5	3	5	267	385	328	232	18	246
22_08_2014_SUBJECT5_TRIAL_9.xml	5	3	5	345	602	367	278	14	321.2
23_08_2014_SUBJECT5_TRIAL_2.xml	5	3	5	333	414	352	252	80	286.2
23_08_2014_SUBJECT5_TRIAL_6.xml	5	3	5	425	524	421	308	189	373.4
23_08_2014_SUBJECT5_TRIAL_9.xml	5	3	5	410	600	450	230	20	342
21_08_2014_SUBJECT5_TRIAL_10.xml	5	4	5	340	450	170	170	80	242
22_08_2014_SUBJECT5_TRIAL_4.xml	5	4	5	281	356	155	197	118	221.4
22_08_2014_SUBJECT5_TRIAL_9.xml	5	4	5	206	288	161	286	236	235.4
22_08_2014_SUBJECT5_TRIAL_11.xml	5	4	5	253	254	174	240	195	223.2
23_08_2014_SUBJECT1_TRIAL_5.xml	1	1	6	420	100	400	450	320	338
18_08_2014_SUBJECT1_TRIAL_2.xml	1	2	6	302	346	299	347	292	317.2
18_08_2014_SUBJECT1_TRIAL_16.xml	1	2	6	310	320	290	290	320	306
20_08_2014_SUBJECT1_TRIAL_4.xml	1	2	6	301	350	315	318	287	314.2
21_08_2014_SUBJECT1_TRIAL_1.xml	1	2	6	260	294	303	274	275	281.2
21_08_2014_SUBJECT1_TRIAL_9.xml	1	2	6	335	351	298	341	322	329.4
23_08_2014_SUBJECT1_TRIAL_5.xml	1	2	6	294	297	243	307	272	282.6
23_08_2014_SUBJECT1_TRIAL_10.xml	1	2	6	276	288	249	291	300	280.8
18_08_2014_SUBJECT1_TRIAL_2.xml	1	3	6	122	137	162	160	144	145
18_08_2014_SUBJECT1_TRIAL_4.xml	1	3	6	144	185	158	175	156	163.6
18_08_2014_SUBJECT1_TRIAL_6.xml	1	3	6	148	164	179	201	155	169.4
20_08_2014_SUBJECT1_TRIAL_7.xml	1	3	6	183	152	138	182	158	162.6
20_08_2014_SUBJECT1_TRIAL_11.xml	1	3	6	154	140	165	153	159	154.2
21_08_2014_SUBJECT1_TRIAL_1.xml	1	3	6	100	150	140	210	200	160
21_08_2014_SUBJECT1_TRIAL_2.xml	1	3	6	157	163	170	172	177	167.8
23_08_2014_SUBJECT1_TRIAL_2.xml	1	3	6	131	153	124	175	147	146
23_08_2014_SUBJECT1_TRIAL_4.xml	1	3	6	158	163	145	177	131	154.8
18_08_2014_SUBJECT1_TRIAL_6.xml	1	4	6	132	122	151	141	132	135.6
18_08_2014_SUBJECT1_TRIAL_14.xml	1	4	6	116	112	132	150	116	125.2
20_08_2014_SUBJECT1_TRIAL_1.xml	1	4	6	132	137	128	120	132	129.8
20_08_2014_SUBJECT1_TRIAL_3.xml	1	4	6	137	102	159	143	137	135.6
20_08_2014_SUBJECT1_TRIAL_6.xml	1	4	6	140	110	160	140	140	138
20_08_2014_SUBJECT1_TRIAL_10	1	4	6	122	113	163	143	122	132.6
21_08_2014_SUBJECT1_TRIAL_3	1	4	6	131	93	216	115	131	137.2
21_08_2014_SUBJECT1_TRIAL_9	1	4	6	146	137	162	155	146	149.2
23_08_2014_SUBJECT1_TRIAL_6	1	4	6	110	116	163	156	110	131
23_08_2014_SUBJECT1_TRIAL_8	1	4	6	104	105	148	137	104	119.6
23_08_2014_SUBJECT1_TRIAL_10	1	4	6	81	71	111	98	81	88.4
18_08_2014_SUBJECT2_TRIAL_5	2	1	6	328	178	460	533	65	312.8
20_08_2014_SUBJECT2_TRIAL_6	2	1	6	80	380	460	380	20	264
20_08_2014_SUBJECT2_TRIAL_18	2	1	6	152	572	253	408	100	297
21_08_2014_SUBJECT2_TRIAL_7	2	2	6	340	300	340	290	320	318
18_08_2014_SUBJECT2_TRIAL_1.xml	2	3	6	145	152	168	152	115	146.4
18_08_2014_SUBJECT2_TRIAL_5.xml	2	3	6	129	126	143	146	123	133.4
18_08_2014_SUBJECT2_TRIAL_10.xml	2	3	6	168	151	181	167	133	160
20_08_2014_SUBJECT2_TRIAL_3.xml	2	3	6	99	73	137	117	65	98.2
20_08_2014_SUBJECT2_TRIAL_6.xml	2	3	6	126	83	165	185	69	125.6
20_08_2014_SUBJECT2_TRIAL_17.xml	2	3	6	104	73	158	150	91	115.2
20_08_2014_SUBJECT2_TRIAL_18.xml	2	3	6	111	131	147	176	97	132.4
20_08_2014_SUBJECT2_TRIAL_19.xml	2	3	6	159	110	203	172	88	146.4
21_08_2014_SUBJECT2_TRIAL_8.xml	2	3	6	160	161	109	150	147	145.4
21_08_2014_SUBJECT2_TRIAL_11.xml	2	3	6	130	130	170	150	100	136
21_08_2014_SUBJECT2_TRIAL_12.xml	2	3	6	151	147	171	183	127	155.8
18_08_2014_SUBJECT2_TRIAL_1.xml	2	4	6	88	119	81	99	86	94.6
18_08_2014_SUBJECT2_TRIAL_2.xml	2	4	6	103	135	102	104	101	109
18_08_2014_SUBJECT2_TRIAL_9.xml	2	4	6	107	117	103	113	107	109.4
18_08_2014_SUBJECT2_TRIAL_12.xml	2	4	6	100	109	99	112	99	103.8
20_08_2014_SUBJECT2_TRIAL_6.xml	2	4	6	80	91	82	85	86	84.8
20_08_2014_SUBJECT2_TRIAL_9.xml	2	4	6	84	109	104	84	69	90
20_08_2014_SUBJECT2_TRIAL_10.xml	2	4	6	85	119	98	115	121	107.6
20_08_2014_SUBJECT2_TRIAL_11.xml	2	4	6	69	84	80	93	84	82
20_08_2014_SUBJECT2_TRIAL_13.xml	2	4	6	80	70	120	110	80	92
20_08_2014_SUBJECT2_TRIAL_15.xml	2	4	6	85	84	99	88	77	86.6
20_08_2014_SUBJECT2_TRIAL_20.xml	2	4	6	103	108	101	155	116	116.6
20_08_2014_SUBJECT2_TRIAL_21.xml	2	4	6	119	129	95	122	112	115.4
21_08_2014_SUBJECT2_TRIAL_3.xml	2	4	6	100	132	90	111	91	104.8
21_08_2014_SUBJECT2_TRIAL_9.xml	2	4	6	136	124	213	77	164	142.8
19_08_2014_SUBJECT3_TRIAL_9.xml	3	1	6	358	341	125	35	265	224.8
19_08_2014_SUBJECT3_TRIAL_16.xml	3	1	6	221	297	177	78	265	207.6
19_08_2014_SUBJECT3_TRIAL_18.xml	3	1	6	180	431	276	47	137	214.2
19_08_2014_SUBJECT3_TRIAL_24.xml	3	1	6	334	245	217	103	228	225.4
19_08_2014_SUBJECT3_TRIAL_26.xml	3	1	6	325	220	132	151	293	224.2
19_08_2014_SUBJECT3_TRIAL_27.xml	3	1	6	349	217	184	252	199	240.2
19_08_2014_SUBJECT3_TRIAL_29.xml	3	1	6	208	305	145	94	244	199.2
20_08_2014_SUBJECT3_TRIAL_2.xml	3	1	6	331	331	177	49	278	233.2
20_08_2014_SUBJECT3_TRIAL_3.xml	3	1	6	336	271	262	270	276	283
20_08_2014_SUBJECT3_TRIAL_9.xml	3	1	6	297	281	217	121	274	238
21_08_2014_SUBJECT3_TRIAL_3.xml	3	1	6	258	401	85	37	429	242
21_08_2014_SUBJECT3_TRIAL_5.xml	3	1	6	430	420	100		400	337.5
21_08_2014_SUBJECT3_TRIAL_6.xml	3	1	6	437	348	243	72	285	277
21_08_2014_SUBJECT3_TRIAL_8.xml	3	1	6	406	392	252	68	260	275.6
21_08_2014_SUBJECT3_TRIAL_9.xml	3	1	6	273	298	179	103	304	231.4
23_08_2014_SUBJECT3_TRIAL_1.xml	3	1	6	380	235	174	172	384	269
23_08_2014_SUBJECT3_TRIAL_3.xml	3	1	6	352	409	165	71	327	264.8
23_08_2014_SUBJECT3_TRIAL_5.xml	3	1	6	407	260	161	216	230	254.8
23_08_2014_SUBJECT3_TRIAL_7.xml	3	1	6	258	382	112	31	440	244.6
19_08_2014_SUBJECT3_TRIAL_12.xml	3	2	6	346	344	39	258	303	258
19_08_2014_SUBJECT3_TRIAL_15.xml	3	2	6	337	308	93	290	320	269.6
19_08_2014_SUBJECT3_TRIAL_16.xml	3	2	6	310	248	143	218	302	244.2
19_08_2014_SUBJECT3_TRIAL_23.xml	3	2	6	220	294	123	188	291	223.2
19_08_2014_SUBJECT3_TRIAL_31.xml	3	2	6	261	279	92	261	292	237
20_08_2014_SUBJECT3_TRIAL_3.xml	3	2	6	80	360	100	100	230	174
20_08_2014_SUBJECT3_TRIAL_7.xml	3	2	6	287	343	22	309	349	262
20_08_2014_SUBJECT3_TRIAL_12.xml	3	2	6	292	309	31	242	269	228.6
23_08_2014_SUBJECT3_TRIAL_2.xml	3	2	6	250	280	102	229	242	220.6
23_08_2014_SUBJECT3_TRIAL_4.xml	3	2	6	283	311	103	268	297	252.4
23_08_2014_SUBJECT3_TRIAL_5.xml	3	2	6	280	333	36	307	337	258.6
23_08_2014_SUBJECT3_TRIAL_7.xml	3	2	6	286	281	105	251	280	240.6
23_08_2014_SUBJECT3_TRIAL_8.xml	3	2	6	244	369	91	223	268	239
19_08_2014_SUBJECT3_TRIAL_9.xml	3	3	6	183	185	61	117	142	137.6
19_08_2014_SUBJECT3_TRIAL_11.xml	3	3	6	139	244	19	67	83	110.4
19_08_2014_SUBJECT3_TRIAL_13.xml	3	3	6	207	249	22	83	107	133.6
19_08_2014_SUBJECT3_TRIAL_14.xml	3	3	6	177	233	10	25	87	106.4
19_08_2014_SUBJECT3_TRIAL_15.xml	3	3	6	183	229	20	119	141	138.4
19_08_2014_SUBJECT3_TRIAL_16.xml	3	3	6	171	224	28	76	128	125.4
19_08_2014_SUBJECT3_TRIAL_19.xml	3	3	6	73	197	13	53	81	83.4
19_08_2014_SUBJECT3_TRIAL_21.xml	3	3	6	172	216	30	133	166	143.4
19_08_2014_SUBJECT3_TRIAL_22.xml	3	3	6	162	172	42	117	186	135.8
19_08_2014_SUBJECT3_TRIAL_23.xml	3	3	6	234	258	19	31	100	128.4
19_08_2014_SUBJECT3_TRIAL_26.xml	3	3	6	112	196	25	73	101	101.4
19_08_2014_SUBJECT3_TRIAL_28.xml	3	3	6	141	241	23	59	71	107
20_08_2014_SUBJECT3_TRIAL_1.xml	3	3	6	149	225	26	149	140	137.8
20_08_2014_SUBJECT3_TRIAL_6.xml	3	3	6	118	240	15	65	71	101.8
20_08_2014_SUBJECT3_TRIAL_9.xml	3	3	6	238	264	38	94	118	150.4
20_08_2014_SUBJECT3_TRIAL_10.xml	3	3	6	260	290		30	90	167.5
20_08_2014_SUBJECT3_TRIAL_11.xml	3	3	6	154	209	40	135	143	136.2
21_08_2014_SUBJECT3_TRIAL_8.xml	3	3	6	261	292	11	50	103	143.4
21_08_2014_SUBJECT3_TRIAL_9.xml	3	3	6	122	165	13	88	161	109.8
23_08_2014_SUBJECT3_TRIAL_1.xml	3	3	6	249	262	16	100	114	148.2
23_08_2014_SUBJECT3_TRIAL_2.xml	3	3	6	160	212	48	101	158	135.8
23_08_2014_SUBJECT3_TRIAL_3.xml	3	3	6	120	193	26	76	95	102
23_08_2014_SUBJECT3_TRIAL_7.xml	3	3	6	224	186	63	35	150	131.6
23_08_2014_SUBJECT3_TRIAL_8.xml	3	3	6	186	263		59	144	163
19_08_2014_SUBJECT3_TRIAL_8.xml	3	4	6	137	175	228	233	164	187.4
19_08_2014_SUBJECT3_TRIAL_12.xml	3	4	6	140	192	184	219	111	169.2
19_08_2014_SUBJECT3_TRIAL_14.xml	3	4	6	127	168	166	195	170	165.2
19_08_2014_SUBJECT3_TRIAL_15.xml	3	4	6	156	176	211	237	152	186.4
19_08_2014_SUBJECT3_TRIAL_16.xml	3	4	6	220	199	221	212	138	198
19_08_2014_SUBJECT3_TRIAL_26.xml	3	4	6	176	168	161	241	153	179.8
19_08_2014_SUBJECT3_TRIAL_28.xml	3	4	6	148	169	245	266	207	207
19_08_2014_SUBJECT3_TRIAL_32.xml	3	4	6	138	218	214	248	118	187.2
19_08_2014_SUBJECT3_TRIAL_33.xml	3	4	6	155	218	267	235	170	209
20_08_2014_SUBJECT3_TRIAL_2.xml	3	4	6	193	262	246	218	126	209
20_08_2014_SUBJECT3_TRIAL_11.xml	3	4	6	119	127	159	280	146	166.2
20_08_2014_SUBJECT3_TRIAL_13.xml	3	4	6	205	212	266	238	106	205.4
21_08_2014_SUBJECT3_TRIAL_3.xml	3	4	6	134	176	198	276	116	180
21_08_2014_SUBJECT3_TRIAL_6.xml	3	4	6	204	158	230	265	215	214.4
21_08_2014_SUBJECT3_TRIAL_7.xml	3	4	6	186	202	248	255	160	210.2
21_08_2014_SUBJECT3_TRIAL_8.xml	3	4	6	201	148	220	245	172	197.2
21_08_2014_SUBJECT3_TRIAL_9.xml	3	4	6	223	193	284	217	148	213
23_08_2014_SUBJECT3_TRIAL_2.xml	3	4	6	235	190	261	202	149	207.4
23_08_2014_SUBJECT3_TRIAL_4.xml	3	4	6	120	310	270	320	170	238
23_08_2014_SUBJECT3_TRIAL_5.xml	3	4	6	156	259	249	241	110	203
19_08_2014_SUBJECT4_TRIAL_16.xml	4	1	6	251	219	207	229	281	237.4
19_08_2014_SUBJECT4_TRIAL_19.xml	4	1	6	142	219	229	276	272	227.6
19_08_2014_SUBJECT4_TRIAL_26.xml	4	1	6	310	230	170	210	270	238
19_08_2014_SUBJECT4_TRIAL_27.xml	4	1	6	269	223	248	175	242	231.4
19_08_2014_SUBJECT4_TRIAL_28.xml	4	1	6	217	295	267	318	308	281
21_08_2014_SUBJECT4_TRIAL_7.xml	4	1	6	281	209	193	278	366	265.4
21_08_2014_SUBJECT4_TRIAL_8.xml	4	1	6	273	261	223	270	284	262.2
21_08_2014_SUBJECT4_TRIAL_9.xml	4	1	6	304	296	178	300	311	277.8
23_08_2014_SUBJECT4_TRIAL_6.xml	4	1	6	204	180	152	290	359	237
19_08_2014_SUBJECT4_TRIAL_3.xml	4	2	6	349	291	297	419	298	330.8
19_08_2014_SUBJECT4_TRIAL_7.xml	4	2	6	323	348	369	409	279	345.6
19_08_2014_SUBJECT4_TRIAL_17.xml	4	2	6	245	309	131	251	279	243
19_08_2014_SUBJECT4_TRIAL_20.xml	4	2	6	315	399	224	369	303	322
19_08_2014_SUBJECT4_TRIAL_21.xml	4	2	6	315	412	176	356	314	314.6
19_08_2014_SUBJECT4_TRIAL_23.xml	4	2	6	430	390	140	410	410	356
19_08_2014_SUBJECT4_TRIAL_24.xml	4	2	6	361	297	256	386	291	318.2
21_08_2014_SUBJECT4_TRIAL_1.xml	4	2	6	330	353	161	366	356	313.2
21_08_2014_SUBJECT4_TRIAL_4.xml	4	2	6	315	445	272	365	230	325.4
21_08_2014_SUBJECT4_TRIAL_5.xml	4	2	6	343	430	374	440	253	368
21_08_2014_SUBJECT4_TRIAL_6.xml	4	2	6	477	275	282	439	404	375.4
21_08_2014_SUBJECT4_TRIAL_9.xml	4	2	6	284	258	241	318	292	278.6
21_08_2014_SUBJECT4_TRIAL_12.xml	4	2	6	360	300	243	373	352	325.6
23_08_2014_SUBJECT4_TRIAL_4.xml	4	2	6	336	337	264	411	320	333.6
23_08_2014_SUBJECT4_TRIAL_5.xml	4	2	6	331	446	278	420	263	347.6
23_08_2014_SUBJECT4_TRIAL_6.xml	4	2	6	327	335	281	442	249	326.8
19_08_2014_SUBJECT4_TRIAL_7.xml	4	3	6	237	193	141	215	175	192.2
19_08_2014_SUBJECT4_TRIAL_15.xml	4	3	6	280	280	110	210	100	196
19_08_2014_SUBJECT4_TRIAL_16.xml	4	3	6	247	196	125	258	152	195.6
19_08_2014_SUBJECT4_TRIAL_17.xml	4	3	6	163	211	122	167	163	165.2
19_08_2014_SUBJECT4_TRIAL_22.xml	4	3	6	189	172	122	236	146	173
19_08_2014_SUBJECT4_TRIAL_24.xml	4	3	6	253	249	157	205	113	195.4
19_08_2014_SUBJECT4_TRIAL_26.xml	4	3	6	271	291	159	212	106	207.8
21_08_2014_SUBJECT4_TRIAL_1.xml	4	3	6	267	292	165	208	118	210
23_08_2014_SUBJECT4_TRIAL_4.xml	4	3	6	251	286	127	217	139	204
19_08_2014_SUBJECT4_TRIAL_6.xml	4	4	6	247	141	185	189	244	201.2
19_08_2014_SUBJECT4_TRIAL_7.xml	4	4	6	199	201	236	114	234	196.8
19_08_2014_SUBJECT4_TRIAL_8.xml	4	4	6	267	114	180	276	307	228.8
19_08_2014_SUBJECT4_TRIAL_11.xml	4	4	6	222	234	233	150	241	216
19_08_2014_SUBJECT4_TRIAL_17.xml	4	4	6	275	139	190	192	313	221.8
19_08_2014_SUBJECT4_TRIAL_20.xml	4	4	6	173	65	185	233	281	187.4
21_08_2014_SUBJECT4_TRIAL_1.xml	4	4	6	234	134	187	196	282	206.6
21_08_2014_SUBJECT4_TRIAL_2.xml	4	4	6	254	135	181	203	260	206.6
21_08_2014_SUBJECT4_TRIAL_4.xml	4	4	6	221	66	193	268	279	205.4
21_08_2014_SUBJECT4_TRIAL_5.xml	4	4	6	193	198	208	106	225	186
21_08_2014_SUBJECT4_TRIAL_6.xml	4	4	6	200	110	210	90	220	166
21_08_2014_SUBJECT4_TRIAL_12.xml	4	4	6	239	95	186	279	274	214.6
21_08_2014_SUBJECT4_TRIAL_16.xml	4	4	6	203	160	214	103	206	177.2
23_08_2014_SUBJECT4_TRIAL_4.xml	4	4	6	186	196	172	112	224	178
21_08_2014_SUBJECT5_TRIAL_3.xml	5	1	6	230	320	190	230	250	244
21_08_2014_SUBJECT5_TRIAL_8.xml	5	1	6	285	276	376	214	340	298.2
22_08_2014_SUBJECT5_TRIAL_1.xml	5	1	6	377	392	405	223	338	347
22_08_2014_SUBJECT5_TRIAL_8.xml	5	1	6	232	238	286	182	255	238.6
22_08_2014_SUBJECT5_TRIAL_10.xml	5	1	6	279	215	391	207	317	281.8
23_08_2014_SUBJECT5_TRIAL_4.xml	5	1	6	199	216	274	246	320	251
23_08_2014_SUBJECT5_TRIAL_8.xml	5	1	6	230	283	298	279	357	289.4
23_08_2014_SUBJECT5_TRIAL_9.xml	5	1	6	247	222	301	189	269	245.6
21_08_2014_SUBJECT5_TRIAL_9.xml	5	2	6	258	223	260	260	261	252.4
21_08_2014_SUBJECT5_TRIAL_10.xml	5	2	6	285	251	271	305	251	272.6
22_08_2014_SUBJECT5_TRIAL_2.xml	5	2	6	239	242	246	319	259	261
22_08_2014_SUBJECT5_TRIAL_6.xml	5	2	6	314	275	239	301	271	280
22_08_2014_SUBJECT5_TRIAL_9.xml	5	2	6	315	306	347	347	291	321.2
23_08_2014_SUBJECT5_TRIAL_3.xml	5	2	6	303	282	325	266	264	288
23_08_2014_SUBJECT5_TRIAL_4.xml	5	2	6	252	285	245	284	247	262.6
23_08_2014_SUBJECT5_TRIAL_7.xml	5	2	6	270	300	270	430	350	324
21_08_2014_SUBJECT5_TRIAL_2.xml	5	3	6	267	90	264	245	242	221.6
21_08_2014_SUBJECT5_TRIAL_3.xml	5	3	6	184	105	244	210	205	189.6
21_08_2014_SUBJECT5_TRIAL_4.xml	5	3	6	258	128	246	214	255	220.2
22_08_2014_SUBJECT5_TRIAL_2.xml	5	3	6	239	134	211	303	257	228.8
22_08_2014_SUBJECT5_TRIAL_8.xml	5	3	6	245	114	204	316	299	235.6
22_08_2014_SUBJECT5_TRIAL_9.xml	5	3	6	245	61	226	316	242	218
23_08_2014_SUBJECT5_TRIAL_2.xml	5	3	6	309	189	253	224	202	235.4
23_08_2014_SUBJECT5_TRIAL_6.xml	5	3	6	288	134	179	308	275	236.8
23_08_2014_SUBJECT5_TRIAL_9.xml	5	3	6	280	80	220	370	290	248
21_08_2014_SUBJECT5_TRIAL_10.xml	5	4	6	160		70	130	70	107.5
22_08_2014_SUBJECT5_TRIAL_4.xml	5	4	6	120	31	75	140	154	104
22_08_2014_SUBJECT5_TRIAL_9.xml	5	4	6	93	82	139	80	101	99
22_08_2014_SUBJECT5_TRIAL_11.xml	5	4	6	93	79	122	91	105	98
23_08_2014_SUBJECT1_TRIAL_5.xml	1	1	7	150	170	110	100	150	136
18_08_2014_SUBJECT1_TRIAL_2.xml	1	2	7	142	149	110	132	139	134.4
18_08_2014_SUBJECT1_TRIAL_16.xml	1	2	7	140	190	140	130	110	142
20_08_2014_SUBJECT1_TRIAL_4.xml	1	2	7	121	131	109	132	157	130
21_08_2014_SUBJECT1_TRIAL_1.xml	1	2	7	115	122	105	151	100	118.6
21_08_2014_SUBJECT1_TRIAL_9.xml	1	2	7	131	138	125	137	121	130.4
23_08_2014_SUBJECT1_TRIAL_5.xml	1	2	7	136	137	129	146	147	139
23_08_2014_SUBJECT1_TRIAL_10.xml	1	2	7	148	158	117	122	117	132.4
18_08_2014_SUBJECT1_TRIAL_2.xml	1	3	7	138	142	154	156	134	144.8
18_08_2014_SUBJECT1_TRIAL_4.xml	1	3	7	127	133	122	153	134	133.8
18_08_2014_SUBJECT1_TRIAL_6.xml	1	3	7	169	187	165	167	143	166.2
20_08_2014_SUBJECT1_TRIAL_7.xml	1	3	7	145	135	180	151	154	153
20_08_2014_SUBJECT1_TRIAL_11.xml	1	3	7	129	115	157	137	149	137.4
21_08_2014_SUBJECT1_TRIAL_1.xml	1	3	7	150	130	150	150	140	144
21_08_2014_SUBJECT1_TRIAL_2.xml	1	3	7	139	149	160	153	167	153.6
23_08_2014_SUBJECT1_TRIAL_2.xml	1	3	7	127	133	134	150	134	135.6
23_08_2014_SUBJECT1_TRIAL_4.xml	1	3	7	133	142	146	156	121	139.6
18_08_2014_SUBJECT1_TRIAL_6.xml	1	4	7	201	210	200	190	200	200.2
18_08_2014_SUBJECT1_TRIAL_14.xml	1	4	7	190	196	198	186	190	192
20_08_2014_SUBJECT1_TRIAL_1.xml	1	4	7	135	139	158	139	136	141.4
20_08_2014_SUBJECT1_TRIAL_3.xml	1	4	7	149	185	166	136	139	155
20_08_2014_SUBJECT1_TRIAL_6.xml	1	4	7	190	190	210	190	190	194
20_08_2014_SUBJECT1_TRIAL_10	1	4	7	168	167	175	168	165	168.6
21_08_2014_SUBJECT1_TRIAL_3	1	4	7	172	177	182	182	176	177.8
21_08_2014_SUBJECT1_TRIAL_9	1	4	7	199	189	198	194	204	196.8
23_08_2014_SUBJECT1_TRIAL_6	1	4	7	202	196	207	214	205	204.8
23_08_2014_SUBJECT1_TRIAL_8	1	4	7	195	184	208	200	201	197.6
23_08_2014_SUBJECT1_TRIAL_10	1	4	7	217	216	215	210	211	213.8
18_08_2014_SUBJECT2_TRIAL_5	2	1	7	189	83	119	144	217	150.4
20_08_2014_SUBJECT2_TRIAL_6	2	1	7	80	100	210	220	80	138
20_08_2014_SUBJECT2_TRIAL_18	2	1	7	96	138	123	166	111	126.8
21_08_2014_SUBJECT2_TRIAL_7	2	2	7	200	310	200	230	210	230
18_08_2014_SUBJECT2_TRIAL_1.xml	2	3	7	250	225	232	319	241	253.4
18_08_2014_SUBJECT2_TRIAL_5.xml	2	3	7	199	169	183	260	196	201.4
18_08_2014_SUBJECT2_TRIAL_10.xml	2	3	7	248	173	257	271	207	231.2
20_08_2014_SUBJECT2_TRIAL_3.xml	2	3	7	223	177	180	280	206	213.2
20_08_2014_SUBJECT2_TRIAL_6.xml	2	3	7	241	178	245	293	197	230.8
20_08_2014_SUBJECT2_TRIAL_17.xml	2	3	7	293	158	207	325	265	249.6
20_08_2014_SUBJECT2_TRIAL_18.xml	2	3	7	174	149	206	245	152	185.2
20_08_2014_SUBJECT2_TRIAL_19.xml	2	3	7	187	128	220	293	168	199.2
21_08_2014_SUBJECT2_TRIAL_8.xml	2	3	7	233	245	150	220	251	219.8
21_08_2014_SUBJECT2_TRIAL_11.xml	2	3	7	250	160	270	250	220	230
21_08_2014_SUBJECT2_TRIAL_12.xml	2	3	7	230	153	181	286	231	216.2
18_08_2014_SUBJECT2_TRIAL_1.xml	2	4	7	214	210	236	156	234	210
18_08_2014_SUBJECT2_TRIAL_2.xml	2	4	7	232	199	204	174	269	215.6
18_08_2014_SUBJECT2_TRIAL_9.xml	2	4	7	211	223	216	169	241	212
18_08_2014_SUBJECT2_TRIAL_12.xml	2	4	7	244	178	186	201	262	214.2
20_08_2014_SUBJECT2_TRIAL_6.xml	2	4	7	231	208	192	221	238	218
20_08_2014_SUBJECT2_TRIAL_9.xml	2	4	7	237	189	183	206	217	206.4
20_08_2014_SUBJECT2_TRIAL_10.xml	2	4	7	257	214	258	231	257	243.4
20_08_2014_SUBJECT2_TRIAL_11.xml	2	4	7	255	191	158	201	229	206.8
20_08_2014_SUBJECT2_TRIAL_13.xml	2	4	7	240	170	180	210	260	212
20_08_2014_SUBJECT2_TRIAL_15.xml	2	4	7	216	206	191	216	226	211
20_08_2014_SUBJECT2_TRIAL_20.xml	2	4	7	190	195	189	176	247	199.4
20_08_2014_SUBJECT2_TRIAL_21.xml	2	4	7	222	209	185	183	244	208.6
21_08_2014_SUBJECT2_TRIAL_3.xml	2	4	7	217	178	219	201	254	213.8
21_08_2014_SUBJECT2_TRIAL_9.xml	2	4	7	204	172	260	184	259	215.8
19_08_2014_SUBJECT3_TRIAL_9.xml	3	1	7	163	162	156	180	157	163.6
19_08_2014_SUBJECT3_TRIAL_16.xml	3	1	7	122	166	127	113	112	128
19_08_2014_SUBJECT3_TRIAL_18.xml	3	1	7	146	116	108	141	178	137.8
19_08_2014_SUBJECT3_TRIAL_24.xml	3	1	7	101	187	127	95	89	119.8
19_08_2014_SUBJECT3_TRIAL_26.xml	3	1	7	114	155	125	110	113	123.4
19_08_2014_SUBJECT3_TRIAL_27.xml	3	1	7	147	171	131	138	142	145.8
19_08_2014_SUBJECT3_TRIAL_29.xml	3	1	7	152	196	145	179	150	164.4
20_08_2014_SUBJECT3_TRIAL_2.xml	3	1	7	114	135	101	127	98	115
20_08_2014_SUBJECT3_TRIAL_3.xml	3	1	7	109	125	120	120	123	119.4
20_08_2014_SUBJECT3_TRIAL_9.xml	3	1	7	111	171	128	123	106	127.8
21_08_2014_SUBJECT3_TRIAL_3.xml	3	1	7	154	124	153	162	116	141.8
21_08_2014_SUBJECT3_TRIAL_5.xml	3	1	7	170	130	130	140	90	132
21_08_2014_SUBJECT3_TRIAL_6.xml	3	1	7	148	158	159	149	118	146.4
21_08_2014_SUBJECT3_TRIAL_8.xml	3	1	7	127	169	124	150	113	136.6
21_08_2014_SUBJECT3_TRIAL_9.xml	3	1	7	137	104	138	141	109	125.8
23_08_2014_SUBJECT3_TRIAL_1.xml	3	1	7	128	182	143	140	115	141.6
23_08_2014_SUBJECT3_TRIAL_3.xml	3	1	7	158	173	124	166	158	155.8
23_08_2014_SUBJECT3_TRIAL_5.xml	3	1	7	152	133	127	150	148	142
23_08_2014_SUBJECT3_TRIAL_7.xml	3	1	7	149	129	115	135	142	134
19_08_2014_SUBJECT3_TRIAL_12.xml	3	2	7	92	33	109	93	90	83.4
19_08_2014_SUBJECT3_TRIAL_15.xml	3	2	7	61		87	63	66	69.25
19_08_2014_SUBJECT3_TRIAL_16.xml	3	2	7	81	41	99	76	92	77.8
19_08_2014_SUBJECT3_TRIAL_23.xml	3	2	7	89	54	100	98	90	86.2
19_08_2014_SUBJECT3_TRIAL_31.xml	3	2	7	75	31	95	78	81	72
20_08_2014_SUBJECT3_TRIAL_3.xml	3	2	7	110	100	110	120	110	110
20_08_2014_SUBJECT3_TRIAL_7.xml	3	2	7	90	80	109	109	89	95.4
20_08_2014_SUBJECT3_TRIAL_12.xml	3	2	7	105	76	101	120	98	100
23_08_2014_SUBJECT3_TRIAL_2.xml	3	2	7	71	54	102	86	56	73.8
23_08_2014_SUBJECT3_TRIAL_4.xml	3	2	7	95	64	105	106	104	94.8
23_08_2014_SUBJECT3_TRIAL_5.xml	3	2	7	109	87	112	122	86	103.2
23_08_2014_SUBJECT3_TRIAL_7.xml	3	2	7	75	66	105	89	70	81
23_08_2014_SUBJECT3_TRIAL_8.xml	3	2	7	121	90	126	140	114	118.2
19_08_2014_SUBJECT3_TRIAL_9.xml	3	3	7	102	54	194	154	119	124.6
19_08_2014_SUBJECT3_TRIAL_11.xml	3	3	7	140	97	162	177	167	148.6
19_08_2014_SUBJECT3_TRIAL_13.xml	3	3	7	82	44	101	103	105	87
19_08_2014_SUBJECT3_TRIAL_14.xml	3	3	7	133	87	139	162	86	121.4
19_08_2014_SUBJECT3_TRIAL_15.xml	3	3	7	164	132	196	200	134	165.2
19_08_2014_SUBJECT3_TRIAL_16.xml	3	3	7	119	97	103	148	117	116.8
19_08_2014_SUBJECT3_TRIAL_19.xml	3	3	7	154	116	176	180	152	155.6
19_08_2014_SUBJECT3_TRIAL_21.xml	3	3	7	105	81	147	134	155	124.4
19_08_2014_SUBJECT3_TRIAL_22.xml	3	3	7	114	76	151	153	81	115
19_08_2014_SUBJECT3_TRIAL_23.xml	3	3	7	129	72	132	157	107	119.4
19_08_2014_SUBJECT3_TRIAL_26.xml	3	3	7	109	56	142	133	139	115.8
19_08_2014_SUBJECT3_TRIAL_28.xml	3	3	7	97	70	165	122	92	109.2
20_08_2014_SUBJECT3_TRIAL_1.xml	3	3	7	100	85	127	123	94	105.8
20_08_2014_SUBJECT3_TRIAL_6.xml	3	3	7	112	122	132	144	130	128
20_08_2014_SUBJECT3_TRIAL_9.xml	3	3	7	110	109	122	137	92	114
20_08_2014_SUBJECT3_TRIAL_10.xml	3	3	7	130	70	80	150	150	116
20_08_2014_SUBJECT3_TRIAL_11.xml	3	3	7	65	94	84	131	92	93.2
21_08_2014_SUBJECT3_TRIAL_8.xml	3	3	7	113	71	143	146	119	118.4
21_08_2014_SUBJECT3_TRIAL_9.xml	3	3	7	93	68	127	148	106	108.4
23_08_2014_SUBJECT3_TRIAL_1.xml	3	3	7	116	116	144	163	103	128.4
23_08_2014_SUBJECT3_TRIAL_2.xml	3	3	7	131	93	176	178	124	140.4
23_08_2014_SUBJECT3_TRIAL_3.xml	3	3	7	151	131	182	184	131	155.8
23_08_2014_SUBJECT3_TRIAL_7.xml	3	3	7	145	117	181	181	110	146.8
23_08_2014_SUBJECT3_TRIAL_8.xml	3	3	7	119	110	128	154	103	122.8
19_08_2014_SUBJECT3_TRIAL_8.xml	3	4	7	115	152	125	101	120	122.6
19_08_2014_SUBJECT3_TRIAL_12.xml	3	4	7	105	138	101	86	119	109.8
19_08_2014_SUBJECT3_TRIAL_14.xml	3	4	7	98	132	89	88	109	103.2
19_08_2014_SUBJECT3_TRIAL_15.xml	3	4	7	114	158	100	80	119	114.2
19_08_2014_SUBJECT3_TRIAL_16.xml	3	4	7	107	140	93	92	115	109.4
19_08_2014_SUBJECT3_TRIAL_26.xml	3	4	7	127	168	96	117	143	130.2
19_08_2014_SUBJECT3_TRIAL_28.xml	3	4	7	92	121	118	88	111	106
19_08_2014_SUBJECT3_TRIAL_32.xml	3	4	7	100	135	105	89	102	106.2
19_08_2014_SUBJECT3_TRIAL_33.xml	3	4	7	107	143	117	88	118	114.6
20_08_2014_SUBJECT3_TRIAL_2.xml	3	4	7	121	138	113	113	139	124.8
20_08_2014_SUBJECT3_TRIAL_11.xml	3	4	7	112	168	109	99	129	123.4
20_08_2014_SUBJECT3_TRIAL_13.xml	3	4	7	173	164	139	131	154	152.2
21_08_2014_SUBJECT3_TRIAL_3.xml	3	4	7	139	192	117	140	170	151.6
21_08_2014_SUBJECT3_TRIAL_6.xml	3	4	7	119	163	147	101	135	133
21_08_2014_SUBJECT3_TRIAL_7.xml	3	4	7	124	136	136	108	120	124.8
21_08_2014_SUBJECT3_TRIAL_8.xml	3	4	7	119	186	131	91	123	130
21_08_2014_SUBJECT3_TRIAL_9.xml	3	4	7	109	139	119	93	126	117.2
23_08_2014_SUBJECT3_TRIAL_2.xml	3	4	7	113	143	112	97	136	120.2
23_08_2014_SUBJECT3_TRIAL_4.xml	3	4	7	120	160	140	100	150	134
23_08_2014_SUBJECT3_TRIAL_5.xml	3	4	7	109	145	115	98	111	115.6
19_08_2014_SUBJECT4_TRIAL_16.xml	4	1	7	167	131	115	89	124	125.2
19_08_2014_SUBJECT4_TRIAL_19.xml	4	1	7	146	130	105	100	146	125.4
19_08_2014_SUBJECT4_TRIAL_26.xml	4	1	7	190	90	100	90	100	114
19_08_2014_SUBJECT4_TRIAL_27.xml	4	1	7	122	91	108	95	155	114.2
19_08_2014_SUBJECT4_TRIAL_28.xml	4	1	7	119	82	106	95	123	105
21_08_2014_SUBJECT4_TRIAL_7.xml	4	1	7	106	129	104	131	171	128.2
21_08_2014_SUBJECT4_TRIAL_8.xml	4	1	7	27	155	121	120	132	111
21_08_2014_SUBJECT4_TRIAL_9.xml	4	1	7	89	161	117	115	142	124.8
23_08_2014_SUBJECT4_TRIAL_6.xml	4	1	7	154	93	116	82	143	117.6
19_08_2014_SUBJECT4_TRIAL_3.xml	4	2	7	51	73	77	51	55	61.4
19_08_2014_SUBJECT4_TRIAL_7.xml	4	2	7	45	75	73	45	58	59.2
19_08_2014_SUBJECT4_TRIAL_17.xml	4	2	7	101	97	98	101	89	97.2
19_08_2014_SUBJECT4_TRIAL_20.xml	4	2	7	58	85	82	58	40	64.6
19_08_2014_SUBJECT4_TRIAL_21.xml	4	2	7	53	56	68	53	96	65.2
19_08_2014_SUBJECT4_TRIAL_23.xml	4	2	7	60	70	80	60	90	72
19_08_2014_SUBJECT4_TRIAL_24.xml	4	2	7	76	66	92	76	82	78.4
21_08_2014_SUBJECT4_TRIAL_1.xml	4	2	7	50	68	71	50	45	56.8
21_08_2014_SUBJECT4_TRIAL_4.xml	4	2	7	63	75	87	63	37	65
21_08_2014_SUBJECT4_TRIAL_5.xml	4	2	7	72	88	103	72	63	79.6
21_08_2014_SUBJECT4_TRIAL_6.xml	4	2	7	55	50	101	55	42	60.6
21_08_2014_SUBJECT4_TRIAL_9.xml	4	2	7	79	49	79	79	53	67.8
21_08_2014_SUBJECT4_TRIAL_12.xml	4	2	7	40	52	78	40	35	49
23_08_2014_SUBJECT4_TRIAL_4.xml	4	2	7	65	80	88	65	47	69
23_08_2014_SUBJECT4_TRIAL_5.xml	4	2	7	74	88	80	74	70	77.2
23_08_2014_SUBJECT4_TRIAL_6.xml	4	2	7	46	72	70	46	40	54.8
19_08_2014_SUBJECT4_TRIAL_7.xml	4	3	7	196	204	182	196	189	193.4
19_08_2014_SUBJECT4_TRIAL_15.xml	4	3	7	170	160	170	170	190	172
19_08_2014_SUBJECT4_TRIAL_16.xml	4	3	7	160	164	143	160	164	158.2
19_08_2014_SUBJECT4_TRIAL_17.xml	4	3	7	136	146	118	136	144	136
19_08_2014_SUBJECT4_TRIAL_22.xml	4	3	7	168	171	146	168	163	163.2
19_08_2014_SUBJECT4_TRIAL_24.xml	4	3	7	161	166	150	161	167	161
19_08_2014_SUBJECT4_TRIAL_26.xml	4	3	7	164	175	149	164	161	162.6
21_08_2014_SUBJECT4_TRIAL_1.xml	4	3	7	153	150	143	153	166	153
23_08_2014_SUBJECT4_TRIAL_4.xml	4	3	7	199	200	181	199	200	195.8
19_08_2014_SUBJECT4_TRIAL_6.xml	4	4	7	198	213	173	199	178	192.2
19_08_2014_SUBJECT4_TRIAL_7.xml	4	4	7	244	260	224	234	226	237.6
19_08_2014_SUBJECT4_TRIAL_8.xml	4	4	7	146	165	126	154	135	145.2
19_08_2014_SUBJECT4_TRIAL_11.xml	4	4	7	260	270	241	258	239	253.6
19_08_2014_SUBJECT4_TRIAL_17.xml	4	4	7	161	169	140	156	153	155.8
19_08_2014_SUBJECT4_TRIAL_20.xml	4	4	7	230	238	216	245	211	228
21_08_2014_SUBJECT4_TRIAL_1.xml	4	4	7	183	173	164	186	171	175.4
21_08_2014_SUBJECT4_TRIAL_2.xml	4	4	7	191	191	191	200	199	194.4
21_08_2014_SUBJECT4_TRIAL_4.xml	4	4	7	206	214	200	217	195	206.4
21_08_2014_SUBJECT4_TRIAL_5.xml	4	4	7	222	233	207	228	206	219.2
21_08_2014_SUBJECT4_TRIAL_6.xml	4	4	7	210	220	200	220	200	210
21_08_2014_SUBJECT4_TRIAL_12.xml	4	4	7	204	206	196	208	190	200.8
21_08_2014_SUBJECT4_TRIAL_16.xml	4	4	7	222	228	200	227	207	216.8
23_08_2014_SUBJECT4_TRIAL_4.xml	4	4	7	194	214	186	192	190	195.2
21_08_2014_SUBJECT5_TRIAL_3.xml	5	1	7	90	120	60	170	420	172
21_08_2014_SUBJECT5_TRIAL_8.xml	5	1	7	58	74	65	193	402	158.4
22_08_2014_SUBJECT5_TRIAL_1.xml	5	1	7	209	260	122	77	246	182.8
22_08_2014_SUBJECT5_TRIAL_8.xml	5	1	7	120	157	94	210	275	171.2
22_08_2014_SUBJECT5_TRIAL_10.xml	5	1	7	133	155	137	179	112	143.2
23_08_2014_SUBJECT5_TRIAL_4.xml	5	1	7	126	190	92	154	309	174.2
23_08_2014_SUBJECT5_TRIAL_8.xml	5	1	7	307	419	195	97	275	258.6
23_08_2014_SUBJECT5_TRIAL_9.xml	5	1	7	54	132	43	171	510	182
21_08_2014_SUBJECT5_TRIAL_9.xml	5	2	7	71	106	104	83	81	89
21_08_2014_SUBJECT5_TRIAL_10.xml	5	2	7	84	143	94	82	75	95.6
22_08_2014_SUBJECT5_TRIAL_2.xml	5	2	7	99	155	89	102	79	104.8
22_08_2014_SUBJECT5_TRIAL_6.xml	5	2	7	105	146	113	99	100	112.6
22_08_2014_SUBJECT5_TRIAL_9.xml	5	2	7	112	202	96	101	102	122.6
23_08_2014_SUBJECT5_TRIAL_3.xml	5	2	7	97	171	110	106	117	120.2
23_08_2014_SUBJECT5_TRIAL_4.xml	5	2	7	108	154	126	119	74	116.2
23_08_2014_SUBJECT5_TRIAL_7.xml	5	2	7	100	120	120	100	90	106
21_08_2014_SUBJECT5_TRIAL_2.xml	5	3	7	83	113	120	113	152	116.2
21_08_2014_SUBJECT5_TRIAL_3.xml	5	3	7	91	107	93	150	76	103.4
21_08_2014_SUBJECT5_TRIAL_4.xml	5	3	7	85	118	117	121	114	111
22_08_2014_SUBJECT5_TRIAL_2.xml	5	3	7	80	98	116	106	154	110.8
22_08_2014_SUBJECT5_TRIAL_8.xml	5	3	7	117	218	180	92	208	163
22_08_2014_SUBJECT5_TRIAL_9.xml	5	3	7	112	142	137	126	144	132.2
23_08_2014_SUBJECT5_TRIAL_2.xml	5	3	7	108	109	162	104	198	136.2
23_08_2014_SUBJECT5_TRIAL_6.xml	5	3	7	110	113	169	149	125	133.2
23_08_2014_SUBJECT5_TRIAL_9.xml	5	3	7	70	80	130	100	150	106
21_08_2014_SUBJECT5_TRIAL_10.xml	5	4	7	70	80	130	70	140	98
22_08_2014_SUBJECT5_TRIAL_4.xml	5	4	7	97	94	119	82	125	103.4
22_08_2014_SUBJECT5_TRIAL_9.xml	5	4	7	80	79	120	64	145	97.6
22_08_2014_SUBJECT5_TRIAL_11.xml	5	4	7	92	94	111	74	130	100.2
				1080
