# Supplementary material for: Foot pressure distributions during walking in African elephants (Loxodonta africana)
Source: R Soc Open Sci. 2016 Oct 5;3(10):160203. doi: 10.1098/rsos.160203 (PMC5098964; doi:10.1098/rsos.160203)
Supplement: Supplementary Data 3. Raw experimental foot pressure data for all Asian elephants (excluding subject 1) by Panagiotopoulou et al., 2012. [file rsos160203supp3.csv]

SUBJECT ID	FOOT ID (Fore Left = 1; Fore Right = 2; Hind Left = 3; Hind Right = 4)	ROI	Maximum Pressure Values in N/cm2	Maximum Pressure Values in kPa
3	1	1	14.91055094	149.1055094
3	1	2	6.015234375	60.15234375
3	1	3	21.54285889	215.4285889
3	1	4	21.5459337	215.459337
3	1	5	23.67332899	236.7332899
3	1	6	11.28923611	112.8923611
3	1	7	6.3296875	63.296875
3	3	1	4.679724324	46.79724324
3	3	2	9.617965099	96.17965099
3	3	3	18.95587399	189.5587399
3	3	4	10.24197222	102.4197222
3	3	5	13.6698668	136.698668
3	3	6	4.180449495	41.80449495
3	3	7	6.139898688	61.39898688
3	2	1	13.78853552	137.8853552
3	2	2	21.15013411	211.5013411
3	2	3	25.26772856	252.6772856
3	2	4	22.75796193	227.5796193
3	2	5	20.53672134	205.3672134
3	2	6	10.70179768	107.0179768
3	2	7	3.539717197	35.39717197
3	4	1	4.861803695	48.61803695
3	4	2	9.500377511	95.00377511
3	4	3	10.89232744	108.9232744
3	4	4	6.425724488	64.25724488
3	4	5	10.97227528	109.7227528
3	4	6	3.698919274	36.98919274
3	4	7	7.264813	72.64813
3	1	1	13.61560138	136.1560138
3	1	2	5.926718803	59.26718803
3	1	3	25.96876079	259.6876079
3	1	4	22.96912163	229.6912163
3	1	5	15.46277612	154.6277612
3	1	6	12.82816587	128.2816587
3	1	7	4.258865872	42.58865872
3	4	1	4.007219432	40.07219432
3	4	2	9.953085004	99.53085004
3	4	3	29.01176196	290.1176196
3	4	4	9.817085814	98.17085814
3	4	5	12.3358245	123.358245
3	4	6	11.92828342	119.2828342
3	4	7	8.690881777	86.90881777
3	4	1	5.231756329	52.31756329
3	4	2	11.16831003	111.6831003
3	4	3	28.51760096	285.1760096
3	4	4	12.92483629	129.2483629
3	4	5	16.25826116	162.5826116
3	4	6	13.90992828	139.0992828
3	4	7	9.394710805	93.94710805
3	2	1	11.99266185	119.9266185
3	2	2	22.37171915	223.7171915
3	2	3	25.37575359	253.7575359
3	2	4	20.68255138	206.8255138
3	2	5	21.48148331	214.8148331
3	2	6	10.22761503	102.2761503
3	2	7	3.726098061	37.26098061
3	1	1	9.662324875	96.62324875
3	1	2	3.8382999	38.382999
3	1	3	22.47786926	224.7786926
3	1	4	21.68193348	216.8193348
3	1	5	23.94694347	239.4694347
3	1	6	13.88347094	138.8347094
3	1	7	3.805915701	38.05915701
3	3	1	5.06621073	50.6621073
3	3	2	12.1083571	121.083571
3	3	3	20.48936023	204.8936023
3	3	4	9.712983117	97.12983117
3	3	5	18.41347791	184.1347791
3	3	6	3.620102937	36.20102937
3	3	7	6.177299728	61.77299728
3	1	1	10.95629714	109.5629714
3	1	2	6.290509521	62.90509521
3	1	3	15.49281659	154.9281659
3	1	4	25.72255181	257.2255181
3	1	5	22.63254675	226.3254675
3	1	6	8.201441823	82.01441823
3	1	7	3.613506934	36.13506934
3	2	1	11.44574408	114.4574408
3	2	2	11.51656175	115.1656175
3	2	3	23.9831257	239.831257
3	2	4	20.68819969	206.8819969
3	2	5	24.2891113	242.891113
3	2	6	9.922670568	99.22670568
3	2	7	4.98909981	49.8909981
3	1	1	7.464362008	74.64362008
3	1	2	7.863658493	78.63658493
3	1	3	26.43506714	264.3506714
3	1	4	18.36336399	183.6336399
3	1	5	19.49069205	194.9069205
3	1	6	16.71186271	167.1186271
3	1	7	3.131133789	31.31133789
3	3	1	7.725214592	77.25214592
3	3	2	20.90964283	209.0964283
3	3	3	27.16134524	271.6134524
3	3	4	9.989957657	99.89957657
3	3	5	16.0652035	160.652035
3	3	6	3.644435068	36.44435068
3	3	7	5.814248695	58.14248695
3	3	1	4.078077205	40.78077205
3	3	2	10.75032551	107.5032551
3	3	3	17.91345363	179.1345363
3	3	4	9.568591247	95.68591247
3	3	5	17.14296742	171.4296742
3	3	6	3.659318556	36.59318556
3	3	7	6.645226152	66.45226152
3	4	1	4.617329967	46.17329967
3	4	2	9.16516872	91.6516872
3	4	3	33.00515742	330.0515742
3	4	4	12.30628161	123.0628161
3	4	5	19.71906827	197.1906827
3	4	6	14.66271616	146.6271616
3	4	7	8.75227435	87.5227435
3	1	1	12.68336248	126.8336248
3	1	2	8.481672273	84.81672273
3	1	3	26.24019781	262.4019781
3	1	4	18.7525762	187.525762
3	1	5	15.05815423	150.5815423
3	1	6	13.66408529	136.6408529
3	1	7	5.434270539	54.34270539
3	1	1	10.63492301	106.3492301
3	1	2	4.612211103	46.12211103
3	1	3	26.68063085	266.8063085
3	1	4	21.0088485	210.088485
3	1	5	20.29621163	202.9621163
3	1	6	11.94540799	119.4540799
3	1	7	5.142543014	51.42543014
3	3	1	4.720025154	47.20025154
3	3	2	10.92120171	109.2120171
3	3	3	18.11820948	181.1820948
3	3	4	7.765106608	77.65106608
3	3	5	13.87947578	138.7947578
3	3	6	5.017539036	50.17539036
3	3	7	6.967969666	69.67969666
3	4	1	4.340749829	43.40749829
3	4	2	4.81902487	48.1902487
3	4	3	29.25803015	292.5803015
3	4	4	10.21027217	102.1027217
3	4	5	19.1499672	191.499672
3	4	6	10.04591463	100.4591463
3	4	7	7.856385276	78.56385276
3	2	1	12.39485365	123.9485365
3	2	2	16.59047935	165.9047935
3	2	3	23.96209228	239.6209228
3	2	4	21.24233223	212.4233223
3	2	5	27.48680051	274.8680051
3	2	6	8.287339829	82.87339829
3	2	7	4.616455612	46.16455612
3	4	1	5.012539059	50.12539059
3	4	2	1.618423881	16.18423881
3	4	3	10.84915355	108.4915355
3	4	4	13.88510248	138.8510248
3	4	5	8.848243921	88.48243921
3	4	6	2.207585938	22.07585938
3	4	7	9.222932235	92.22932235
2	4	1	0.332418521	3.324185208
2	4	2	0.123387715	1.233877148
2	4	3	18.4890025	184.890025
2	4	4	9.545977597	95.45977597
2	4	5	6.600762418	66.00762418
2	4	6	3.942704526	39.42704526
2	4	7	6.690722466	66.90722466
2	4	1	0.427547284	4.275472838
2	4	2	0.476099596	4.760995961
2	4	3	25.0219425	250.219425
2	4	4	5.860425506	58.60425506
2	4	5	6.92312912	69.2312912
2	4	6	5.063830652	50.63830652
2	4	7	8.189433751	81.89433751
2	3	1	3.494117693	34.94117693
2	3	2	9.736189292	97.36189292
2	3	3	30.81209126	308.1209126
2	3	4	18.43676011	184.3676011
2	3	5	21.80216372	218.0216372
2	3	6	4.187390867	41.87390867
2	3	7	9.738211368	97.38211368
2	1	1	8.345437131	83.45437131
2	1	2	2.376557917	23.76557917
2	1	3	26.85304243	268.5304243
2	1	4	23.40535571	234.0535571
2	1	5	31.69459465	316.9459465
2	1	6	4.514705085	45.14705085
2	1	7	3.956969858	39.56969858
2	4	1	1.706718895	17.06718895
2	4	2	0.540542803	5.405428034
2	4	3	22.23282025	222.3282025
2	4	4	10.16013765	101.6013765
2	4	5	13.67979744	136.7979744
2	4	6	6.385598911	63.85598911
2	4	7	3.722735003	37.22735003
2	1	1	10.30287978	103.0287978
2	1	2	0.747418864	7.474188641
2	1	3	20.50583418	205.0583418
2	1	4	29.26814758	292.6814758
2	1	5	18.80324352	188.0324352
2	1	6	2.9128876	29.128876
2	1	7	5.147396191	51.47396191
2	3	1	2.634282867	26.34282867
2	3	2	3.874448225	38.74448225
2	3	3	32.25784181	322.5784181
2	3	4	18.76295721	187.6295721
2	3	5	19.06336188	190.6336188
2	3	6	3.395413863	33.95413863
2	3	7	7.084996959	70.84996959
2	4	1	0.584460252	5.844602525
2	4	2	0.532729868	5.327298684
2	4	3	27.7824893	277.824893
2	4	4	5.222467269	52.22467269
2	4	5	7.74944891	77.4944891
2	4	6	4.009276316	40.09276316
2	4	7	6.720482844	67.20482844
2	3	1	3.901733758	39.01733758
2	3	2	3.769580875	37.69580875
2	3	3	32.12763662	321.2763662
2	3	4	16.86650083	168.6650083
2	3	5	15.35991544	153.5991544
2	3	6	2.635902998	26.35902998
2	3	7	7.662370977	76.62370977
2	4	1	0.520913367	5.209133668
2	4	2	0.689446754	6.894467545
2	4	3	20.83983403	208.3983403
2	4	4	7.487814044	74.87814044
2	4	5	11.95719323	119.5719323
2	4	6	5.78042688	57.8042688
2	4	7	7.94510517	79.4510517
2	4	1	0.447376817	4.473768173
2	4	2	0.72726898	7.272689795
2	4	3	23.44241196	234.4241196
2	4	4	7.738388898	77.38388898
2	4	5	11.62348923	116.2348923
2	4	6	5.615489255	56.15489255
2	4	7	5.922867701	59.22867701
2	1	1	9.426291204	94.26291204
2	1	2	7.57835379	75.7835379
2	1	3	24.40811371	244.0811371
2	1	4	18.27249716	182.7249716
2	1	5	11.32884014	113.2884014
2	1	6	7.389336337	73.89336337
2	1	7	5.098562426	50.98562426
2	4	1	0.785088692	7.850886923
2	4	2	0.724201969	7.24201969
2	4	3	20.22407329	202.2407329
2	4	4	4.414708557	44.14708557
2	4	5	9.813714637	98.13714637
2	4	6	3.919881105	39.19881105
2	4	7	7.063287439	70.63287439
2	1	1	12.93383734	129.3383734
2	1	2	3.526497089	35.26497089
2	1	3	23.32226957	233.2226957
2	1	4	21.35439846	213.5439846
2	1	5	12.34734292	123.4734292
2	1	6	4.274963964	42.74963964
2	1	7	1.842881199	18.42881199
2	1	1	12.01947695	120.1947695
2	1	2	4.552680218	45.52680218
2	1	3	19.47371395	194.7371395
2	1	4	21.95259416	219.5259416
2	1	5	18.2737775	182.737775
2	1	6	4.325690174	43.25690174
2	1	7	7.054387798	70.54387798
2	1	1	8.686931398	86.86931398
2	1	2	4.146254523	41.46254523
2	1	3	26.25033814	262.5033814
2	1	4	16.71896262	167.1896262
2	1	5	18.33189488	183.3189488
2	1	6	5.672486816	56.72486816
2	1	7	4.747590184	47.47590184
2	3	1	3.771004453	37.71004453
2	3	2	5.536637417	55.36637417
2	3	3	26.40001358	264.0001358
2	3	4	20.80446482	208.0446482
2	3	5	17.13391297	171.3391297
2	3	6	3.645460741	36.45460741
2	3	7	8.207959734	82.07959734
2	1	1	9.512600994	95.12600994
2	1	2	7.514665069	75.14665069
2	1	3	26.60698489	266.0698489
2	1	4	18.23325581	182.3325581
2	1	5	23.80052712	238.0052712
2	1	6	6.626161833	66.26161833
2	1	7	5.124538778	51.24538778
2	4	1	0.18117889	1.811788903
2	4	2	0.113202529	1.13202529
2	4	3	22.68768679	226.8768679
2	4	4	6.005158185	60.05158185
2	4	5	9.954957305	99.54957305
2	4	6	4.129261118	41.29261118
2	4	7	7.128783538	71.28783538
2	3	1	3.924560426	39.24560426
2	3	2	6.571306185	65.71306185
2	3	3	25.98171343	259.8171343
2	3	4	22.48983291	224.8983291
2	3	5	19.04623821	190.4623821
2	3	6	4.135217682	41.35217682
2	3	7	5.263423629	52.63423629
2	4	1	4.68081326	46.8081326
2	4	2	17.64141534	176.4141534
2	4	3	16.32201633	163.2201633
2	4	4	11.71461137	117.1461137
2	4	5	21.60253761	216.0253761
2	4	6	16.43570941	164.3570941
2	4	7	8.373795553	83.73795553
2	4	1	4.556862214	45.56862214
2	4	2	11.75395614	117.5395614
2	4	3	24.44529794	244.4529794
2	4	4	13.61761133	136.1761133
2	4	5	18.99133436	189.9133436
2	4	6	14.52380024	145.2380024
2	4	7	10.58208111	105.8208111
2	2	1	11.90310432	119.0310432
2	2	2	16.2478688	162.478688
2	2	3	37.23051432	372.3051432
2	2	4	32.59171388	325.9171388
2	2	5	36.80278483	368.0278483
2	2	6	10.51803042	105.1803042
2	2	7	4.219430908	42.19430908
2	4	1	3.112531997	31.12531997
2	4	2	17.25592761	172.5592761
2	4	3	13.71989779	137.1989779
2	4	4	7.545086335	75.45086335
2	4	5	14.85358417	148.5358417
2	4	6	13.12783668	131.2783668
2	4	7	9.689070871	96.89070871
2	4	1	5.678527556	56.78527556
2	4	2	17.28759568	172.8759568
2	4	3	29.81987518	298.1987518
2	4	4	2.849698472	28.49698472
2	4	5	19.88983417	198.8983417
2	4	6	15.53936921	155.3936921
2	4	7	10.12972923	101.2972923
2	4	1	5.084974182	50.84974182
2	4	2	11.47983431	114.7983431
2	4	3	33.74407744	337.4407744
2	4	4	14.81349434	148.1349434
2	4	5	16.84896889	168.4896889
2	4	6	13.25362742	132.5362742
2	4	7	10.862487	108.62487
2	2	1	13.43996651	134.3996651
2	2	2	23.4461595	234.461595
2	2	3	42.718723	427.18723
2	2	4	29.44703995	294.4703995
2	2	5	33.89539421	338.9539421
2	2	6	14.95861253	149.5861253
2	2	7	4.287925019	42.87925019
2	4	1	5.7326493	57.326493
2	4	2	13.13164035	131.3164035
2	4	3	17.57560178	175.7560178
2	4	4	13.41234983	134.1234983
2	4	5	11.85986983	118.5986983
2	4	6	13.46505908	134.6505908
2	4	7	6.540293669	65.40293669
2	4	1	6.001339077	60.01339077
2	4	2	9.943421808	99.43421808
2	4	3	43.45097079	434.5097079
2	4	4	17.94548829	179.4548829
2	4	5	12.14959307	121.4959307
2	4	6	10.24841008	102.4841008
2	4	7	9.505236944	95.05236944
2	4	1	5.897018079	58.97018079
2	4	2	9.2415701	92.415701
2	4	3	14.68349253	146.8349253
2	4	4	8.534615257	85.34615257
2	4	5	16.62226098	166.2226098
2	4	6	12.08261255	120.8261255
2	4	7	7.690037147	76.90037147
2	4	1	4.935676449	49.35676449
2	4	2	11.4076727	114.076727
2	4	3	28.40737747	284.0737747
2	4	4	6.711350299	67.11350299
2	4	5	15.39845331	153.9845331
2	4	6	16.1504326	161.504326
2	4	7	8.828422499	88.28422499
2	4	1	5.159440072	51.59440072
2	4	2	7.588149712	75.88149712
2	4	3	6.805816035	68.05816035
2	4	4	8.991849309	89.91849309
2	4	5	16.29762189	162.9762189
2	4	6	5.511753298	55.11753298
2	4	7	9.470141868	94.70141868
2	2	1	11.4763256	114.763256
2	2	2	20.98684699	209.8684699
2	2	3	37.36851335	373.6851335
2	2	4	23.97572344	239.7572344
2	2	5	24.00891669	240.0891669
2	2	6	13.44789335	134.4789335
2	2	7	3.334976583	33.34976583
2	4	1	4.308519606	43.08519606
2	4	2	18.30936555	183.0936555
2	4	3	9.640483434	96.40483434
2	4	4	7.887592147	78.87592147
2	4	5	12.83746637	128.3746637
2	4	6	11.42722604	114.2722604
2	4	7	8.348264123	83.48264123
2	4	1	4.239695486	42.39695486
2	4	2	9.198446404	91.98446404
2	4	3	38.36917412	383.6917412
2	4	4	12.17970284	121.7970284
2	4	5	27.45812454	274.5812454
2	4	6	12.81966844	128.1966844
2	4	7	9.972114881	99.72114881
2	4	1	3.3002457	33.002457
2	4	2	7.088140915	70.88140915
2	4	3	37.30092768	373.0092768
2	4	4	19.24755631	192.4755631
2	4	5	16.1027841	161.027841
2	4	6	12.21604575	122.1604575
2	4	7	9.183263879	91.83263879
2	4	1	4.137411718	41.37411718
2	4	2	9.186550333	91.86550333
2	4	3	10.1240597	101.240597
2	4	4	7.465630606	74.65630606
2	4	5	18.8185789	188.185789
2	4	6	4.291133982	42.91133982
2	4	7	8.561831783	85.61831783
2	3	1	9.410536604	94.10536604
2	3	2	7.288371489	72.88371489
2	3	3	17.99006151	179.9006151
2	3	4	12.58820574	125.8820574
2	3	5	23.41526256	234.1526256
2	3	6	6.344243592	63.44243592
2	3	7	3.424633126	34.24633126
2	4	1	5.432988673	54.32988673
2	4	2	7.194843548	71.94843548
2	4	3	6.358915594	63.58915594
2	4	4	9.275273439	92.75273439
2	4	5	15.58910815	155.8910815
2	4	6	4.667635972	46.67635972
2	4	7	8.324147596	83.24147596
2	1	1	10.91758219	109.1758219
2	1	2	10.21638015	102.1638015
2	1	3	33.7275663	337.275663
2	1	4	23.75939532	237.5939532
2	1	5	25.3233265	253.233265
2	1	6	18.63972342	186.3972342
2	1	7	5.481148124	54.81148124
2	4	1	4.796374595	47.96374595
2	4	2	13.35253478	133.5253478
2	4	3	7.708614204	77.08614204
2	4	4	8.624850053	86.24850053
2	4	5	16.40895902	164.0895902
2	4	6	12.89466107	128.9466107
2	4	7	7.388322174	73.88322174
3	1	1	12.99354101	129.9354101
3	1	2	3.336778757	33.36778757
3	1	3	31.52829016	315.2829016
3	1	4	26.38785501	263.8785501
3	1	5	37.56159686	375.6159686
3	1	6	7.707896432	77.07896432
3	1	7	7.512429609	75.12429609
3	1	1	10.86607883	108.6607883
3	1	2	6.749653173	67.49653173
3	1	3	37.90251783	379.0251783
3	1	4	31.44009382	314.4009382
3	1	5	28.75089522	287.5089522
3	1	6	4.700023693	47.00023693
3	1	7	6.372605682	63.72605682
3	3	1	2.463365578	24.63365578
3	3	2	5.669334982	56.69334982
3	3	3	40.38718422	403.8718422
3	3	4	21.69354268	216.9354268
3	3	5	29.08448504	290.8448504
3	3	6	2.185830562	21.85830562
3	3	7	8.314046145	83.14046145
3	3	1	5.160662352	51.60662352
3	3	2	15.08815251	150.8815251
3	3	3	44.15221842	441.5221842
3	3	4	20.38628665	203.8628665
3	3	5	19.38546695	193.8546695
3	3	6	5.483529319	54.83529319
3	3	7	9.279458685	92.79458685
3	3	1	4.511957733	45.11957733
3	3	2	4.061594466	40.61594466
3	3	3	34.4252072	344.252072
3	3	4	27.40806527	274.0806527
3	3	5	17.53374874	175.3374874
3	3	6	3.344694656	33.44694656
3	3	7	13.61646804	136.1646804
3	1	1	10.75426005	107.5426005
3	1	2	9.047433853	90.47433853
3	1	3	43.53728351	435.3728351
3	1	4	31.92824253	319.2824253
3	1	5	27.93067889	279.3067889
3	1	6	7.641533454	76.41533454
3	1	7	4.447512637	44.47512637
3	1	1	8.487739576	84.87739576
3	1	2	7.302043415	73.02043415
3	1	3	41.62631126	416.2631126
3	1	4	28.37987167	283.7987167
3	1	5	39.15823557	391.5823557
3	1	6	5.917958028	59.17958028
3	1	7	6.177411077	61.77411077
3	4	1	0.736293869	7.362938688
3	4	2	1.458756088	14.58756088
3	4	3	40.0707798	400.707798
3	4	4	9.435167239	94.35167239
3	4	5	8.991149394	89.91149394
3	4	6	5.776847435	57.76847435
3	4	7	14.87429929	148.7429929
3	4	1	0.843089916	8.430899164
3	4	2	0.558771111	5.58771111
3	4	3	31.39943167	313.9943167
3	4	4	7.242092597	72.42092597
3	4	5	7.297256494	72.97256494
3	4	6	6.010193782	60.10193782
3	4	7	11.93132401	119.3132401
3	3	1	3.459587136	34.59587136
3	3	2	2.53293163	25.3293163
3	3	3	43.26526497	432.6526497
3	3	4	29.14900976	291.4900976
3	3	5	17.1811304	171.811304
3	3	6	3.257799607	32.57799607
3	3	7	11.86088229	118.6088229
3	4	1	0.215736762	2.157367621
3	4	2	0.265599313	2.655993129
3	4	3	42.18973125	421.8973125
3	4	4	6.608138572	66.08138572
3	4	5	11.68081856	116.8081856
3	4	6	6.634871043	66.34871043
3	4	7	11.78396546	117.8396546
3	1	1	8.886523946	88.86523946
3	1	2	4.292761066	42.92761066
3	1	3	37.28687194	372.8687194
3	1	4	25.44424254	254.4424254
3	1	5	41.57888482	415.7888482
3	1	6	5.516755472	55.16755472
3	1	7	6.035131321	60.35131321
3	3	1	3.228869236	32.28869236
3	3	2	9.954086788	99.54086788
3	3	3	38.64980348	386.4980348
3	3	4	14.03725312	140.3725312
3	3	5	18.60622014	186.0622014
3	3	6	2.729173031	27.29173031
3	3	7	10.59314407	105.9314407
3	1	1	15.29255216	152.9255216
3	1	2	7.844488276	78.44488276
3	1	3	37.31895744	373.1895744
3	1	4	38.1552226	381.552226
3	1	5	30.23156826	302.3156826
3	1	6	3.613202174	36.13202174
3	1	7	5.931779326	59.31779326
3	3	1	4.002436814	40.02436814
3	3	2	5.291166317	52.91166317
3	3	3	36.23885027	362.3885027
3	3	4	21.9666887	219.666887
3	3	5	28.97219825	289.7219825
3	3	6	4.934890726	49.34890726
3	3	7	6.508693232	65.08693232
3	3	1	4.864355885	48.64355885
3	3	2	7.928610015	79.28610015
3	3	3	44.72537531	447.2537531
3	3	4	20.55434785	205.5434785
3	3	5	13.06254104	130.6254104
3	3	6	3.385558986	33.85558986
3	3	7	10.59571835	105.9571835
3	4	1	0.304335198	3.043351983
3	4	2	0.135588903	1.355889033
3	4	3	35.01192358	350.1192358
3	4	4	8.377672824	83.77672824
3	4	5	10.87561131	108.7561131
3	4	6	3.922343145	39.22343145
3	4	7	8.953645912	89.53645912
3	1	1	12.44715537	124.4715537
3	1	2	5.076000844	50.76000844
3	1	3	32.82577153	328.2577153
3	1	4	30.18138788	301.8138788
3	1	5	31.85337738	318.5337738
3	1	6	5.479078365	54.79078365
3	1	7	6.322384712	63.22384712
6	2	1	5.035396858	50.35396858
6	2	2	13.27641889	132.7641889
6	2	3	8.593818431	85.93818431
6	2	4	4.972271029	49.72271029
6	2	5	31.79810978	317.9810978
6	2	6	7.490987329	74.90987329
6	2	7	2.17843232	21.7843232
6	2	1	10.22424074	102.2424074
6	2	2	14.12596947	141.2596947
6	2	3	15.93266321	159.3266321
6	2	4	8.169395414	81.69395414
6	2	5	26.07711951	260.7711951
6	2	6	7.351977553	73.51977553
6	2	7	0.703986418	7.039864183
6	2	1	7.597907446	75.97907446
6	2	2	3.397555788	33.97555788
6	2	3	11.8593696	118.593696
6	2	4	4.438094054	44.38094054
6	2	5	27.92858515	279.2858515
6	2	6	5.47756164	54.7756164
6	2	7	0.83170578	8.317057801
6	2	1	11.83073839	118.3073839
6	2	2	19.06574847	190.6574847
6	2	3	19.4599214	194.599214
6	2	4	3.779153827	37.79153827
6	2	5	20.12057961	201.2057961
6	2	6	6.540867834	65.40867834
6	2	7	0.638822028	6.388220282
6	4	1	11.14135212	111.4135212
6	4	2	6.992938094	69.92938094
6	4	3	2.850005009	28.50005009
6	4	4	2.958611027	29.58611027
6	4	5	14.45177023	144.5177023
6	4	6	1.902342746	19.02342746
6	4	7	14.23675936	142.3675936
6	2	1	9.485440275	94.85440275
6	2	2	11.55650464	115.5650464
6	2	3	14.08410938	140.8410938
6	2	4	6.138458219	61.38458219
6	2	5	25.40034212	254.0034212
6	2	6	6.973697515	69.73697515
6	2	7	3.291607657	32.91607657
6	4	1	11.21903992	112.1903992
6	4	2	1.22521548	12.2521548
6	4	3	2.855734322	28.55734322
6	4	4	2.613874769	26.13874769
6	4	5	16.97279524	169.7279524
6	4	6	1.881502159	18.81502159
6	4	7	5.810298758	58.10298758
6	2	1	5.689342417	56.89342417
6	2	2	0.773254981	7.732549807
6	2	3	11.77783421	117.7783421
6	2	4	5.309847607	53.09847607
6	2	5	26.33948482	263.3948482
6	2	6	4.814508449	48.14508449
6	2	7	2.010631868	20.10631868
6	4	1	7.491494735	74.91494735
6	4	2	0.259978427	2.599784271
6	4	3	4.719203726	47.19203726
6	4	4	17.442548	174.42548
6	4	5	18.73275174	187.3275174
6	4	6	8.522698564	85.22698564
6	4	7	3.785142978	37.85142978
5	3	1	3.873841753	38.73841753
5	3	2	6.713293145	67.13293145
5	3	3	19.94109436	199.4109436
5	3	4	8.583157388	85.83157388
5	3	5	14.11600428	141.1600428
5	3	6	4.78990865	47.8990865
5	3	7	11.79958039	117.9958039
5	3	1	4.755785049	47.55785049
5	3	2	4.27599091	42.7599091
5	3	3	10.38668573	103.8668573
5	3	4	14.22652627	142.2652627
5	3	5	17.69123276	176.9123276
5	3	6	4.676134278	46.76134278
5	3	7	8.262862039	82.62862039
4	4	1	3.861289928	38.61289928
4	4	2	2.157161913	21.57161913
4	4	3	10.97696618	109.7696618
4	4	4	6.667825263	66.67825263
4	4	5	8.980362072	89.80362072
4	4	6	6.426977933	64.26977933
4	4	7	8.849318884	88.49318884
4	4	1	1.056303382	10.56303382
4	4	2	11.89500282	118.9500282
4	4	3	11.52252414	115.2252414
4	4	4	5.149590251	51.49590251
4	4	5	5.948886417	59.48886417
4	4	6	7.64769821	76.4769821
4	4	7	11.04864781	110.4864781
4	4	1	3.191653937	31.91653937
4	4	2	30.12568329	301.2568329
4	4	3	24.18912617	241.8912617
4	4	4	11.27847801	112.7847801
4	4	5	7.066650196	70.66650196
4	4	6	7.351871735	73.51871735
4	4	7	14.93434769	149.3434769
4	1	1	6.131389893	61.31389893
4	1	2	27.22201034	272.2201034
4	1	3	20.52540575	205.2540575
4	1	4	30.66258901	306.6258901
4	1	5	12.32174996	123.2174996
4	1	6	9.949810077	99.49810077
4	1	7	6.074487851	60.74487851
4	3	1	8.625783856	86.25783856
4	3	2	3.697802491	36.97802491
4	3	3	44.6330602	446.330602
4	3	4	15.81790736	158.1790736
4	3	5	23.92513008	239.2513008
4	3	6	8.93482668	89.3482668
4	3	7	3.526002147	35.26002147
4	4	1	0.007140024	0.071400236
4	4	2	3.492834874	34.92834874
4	4	3	23.78368519	237.8368519
4	4	4	3.621503814	36.21503814
4	4	5	4.697015714	46.97015714
4	4	6	7.798012873	77.98012873
4	4	7	10.79492557	107.9492557
5	2	1	12.49800753	124.9800753
5	2	2	14.85447202	148.5447202
5	2	3	56.70071826	567.0071826
5	2	4	24.3804493	243.804493
5	2	5	53.64664723	536.4664723
5	2	6	13.30607396	133.0607396
5	2	7	11.3084836	113.084836
