# Supplementary material for: Foot pressure distributions during walking in African elephants (Loxodonta africana)
Source: R Soc Open Sci. 2016 Oct 5;3(10):160203. doi: 10.1098/rsos.160203 (PMC5098964; doi:10.1098/rsos.160203)
Supplement: Supplementary Data 4. Raw experimental COP data for all African elephants. [file rsos160203supp4.zip]

Archive with 40 entries (40 files):
- npy format/subj000_cop0.npy
- npy format/subj000_cop1.npy
- npy format/subj000_cop2.npy
- npy format/subj000_cop3.npy
- npy format/subj001_cop0.npy
- npy format/subj001_cop1.npy
- npy format/subj001_cop2.npy
- npy format/subj001_cop3.npy
- npy format/subj002_cop0.npy
- npy format/subj002_cop1.npy
- npy format/subj002_cop2.npy
- npy format/subj002_cop3.npy
- npy format/subj003_cop0.npy
- npy format/subj003_cop1.npy
- npy format/subj003_cop2.npy
- npy format/subj003_cop3.npy
- npy format/subj004_cop0.npy
- npy format/subj004_cop1.npy
- npy format/subj004_cop2.npy
- npy format/subj004_cop3.npy
- mat format/subj000_cop0.mat
- mat format/subj000_cop1.mat
- mat format/subj000_cop2.mat
- mat format/subj000_cop3.mat
- mat format/subj001_cop0.mat
- mat format/subj001_cop1.mat
- mat format/subj001_cop2.mat
- mat format/subj001_cop3.mat
- mat format/subj002_cop0.mat
- mat format/subj002_cop1.mat
- mat format/subj002_cop2.mat
- mat format/subj002_cop3.mat
- mat format/subj003_cop0.mat
- mat format/subj003_cop1.mat
- mat format/subj003_cop2.mat
- mat format/subj003_cop3.mat
- mat format/subj004_cop0.mat
- mat format/subj004_cop1.mat
- mat format/subj004_cop2.mat
- mat format/subj004_cop3.mat
